# Supplementary material for: Integrative linkage mapping, GWAS, and RNA-Seq analysis unravel the genetic architecture and candidate genes for drought tolerance in Chrysanthemum interspecific F1 progeny
Source: Hortic Res. 2025 Jun 25;12(10):uhaf169. doi: 10.1093/hr/uhaf169 (PMC12528654; doi:10.1093/hr/uhaf169)
Supplement: Web_Material_uhaf169 [file web_material_uhaf169.zip]

Archive with 2 entries (2 files):
- Supplement Figure S1-S12.pdf
- Supplement Table S1-S17.xlsx
