# Supplementary material for: Integrative linkage mapping, GWAS, and RNA-Seq analysis unravel the genetic architecture and candidate genes for drought tolerance in Chrysanthemum interspecific F1 progeny
Source: Hortic Res. 2025 Jun 25;12(10):uhaf169. doi: 10.1093/hr/uhaf169 (PMC12528654; doi:10.1093/hr/uhaf169)
Supplement: Web_Material_uhaf169 [file web_material_uhaf169.zip › Supplement Table S1-S17.xlsx]

## Sheet: Table S1
Table S1 Primer sequences for qRT-PCR
GeneID	Forward (5'to 3')	Reverse (5'to 3')	Length (bp)
Cn1497670	CGACAAGGTGGAAAAGGTGA	TCGAGTCTCGTAAAGCTTGC	128
Cn1046430	AAGCCAAAGTCAATTCCCGT	GAAGAACACGGACTCTGCAT	135
Cn0768030	TTAATTTCCCGGAGCGGTTT	TCGAATCCACCTTCTCGGTA	129
Cn1427180	TGAGCCAAGAACAAGTGACC	AATGGACCACCATTCCCCTA	159
Cn0049100	AGGCGTCTTGTCGATGATTT	TGTGAACTTGCATCTCAACCA	116
Cn0219200	ACTTGCTCAGGTTGTGAGTG	CCAACCCGACTAGTTTCTCG	161
Cn1217420	AACTGATGCTGCTCGTAGTG	CATCCTCTGGAAGATTGCCC	103
Cn1118190	TAGTTGGTGCCCACAAGAAC	AACACCCCACTTGGTACAAC	175
Cn0218810	TACTAGACCATGCTGACCGT	TGAGATAGGAGGCGAAGGAG	131

## Sheet: Table S2
Table S2 The original phenotypic data (DC values) of 9 drought tolerance-related traits under E1, E2, and E3
Sample	WI1	WI2	WI3	PH1	PH2	PH3	RL1	RL2	RL3	SFW1	SFW2	SFW3	RFW1	RFW2	RFW3	SDW1	SDW2	SDW3	RDW1	RDW2	RDW3	FRSR1	FRSR2	FRSR3	DRSR1	DRSR2	DRSR3
J1	1.94444	2.29722	2.67037	0.784707	0.714005	0.726252	0.991883	0.915064	0.88707	0.321203	0.307049	0.290621	0.280612	0.253636	0.265652	0.846024	1.10754	1.0998	1.03292	0.975943	0.958709	0.873628	1.00662	1.04569	1.22091	0.946078	0.914838
J10	1.5	1.8125	2.10833	0.881356	0.794025	0.783288	1.2203	1.02246	1.00874	0.352078	0.352078	0.341218	0.425926	0.425926	0.370621	0.768448	0.768448	0.834674	1.36508	1.36508	1.01714	1.20975	1.20975	1.08211	1.77641	1.77641	1.25961
J11	2.75	2.375	2.55556	0.787159	0.773485	0.748598	0.979931	0.893375	0.865777	0.48824	0.475726	0.456118	0.415966	0.475036	0.430615	1.00233	1.12108	1.02295	1.15815	1.3132	1.10132	0.851971	1.00251	0.941604	1.15546	1.16984	1.0531
J12	2.83333	2.47917	2.73611	0.792759	0.758804	0.801008	1.10937	0.957211	0.94054	0.513613	0.481208	0.440464	0.511494	0.486432	0.433085	0.972222	1.08485	1.00796	1.23478	1.59142	1.3259	0.995875	1.01194	0.977701	1.27006	1.44843	1.27581
J13	1.75	2.1875	2.1875	0.772347	0.769441	0.769441	1.0474	0.928734	0.928734	0.481481	0.420483	0.420483	0.500901	0.461733	0.461733	0.910448	0.927951	0.927951	1.22741	1.51007	1.51007	1.04033	1.10791	1.10791	1.34814	1.62214	1.62214
J14	2.97222	2.67361	3.28907	0.817476	0.727362	0.694309	1.10816	0.964656	0.913937	0.558559	0.475812	0.389935	0.604899	0.568476	0.493019	1.04688	0.980204	0.795136	1.42949	1.20284	0.968559	1.08296	1.21828	1.33485	1.36548	1.21703	1.20351
J15	2.61111	2.45556	2.45556	0.859987	0.802608	0.802608	1.20305	1.01582	1.01582	0.617702	0.659889	0.659889	0.624018	0.775708	0.775708	1.10312	1.13106	1.13106	1.52862	1.68351	1.68351	1.01022	1.16558	1.16558	1.38573	1.48597	1.48597
J16	2.27778	2.26389	2.58333	0.737325	0.711747	0.756255	1.16842	1.04993	0.903383	0.522017	0.670564	0.568837	0.581607	0.614163	0.507803	1.07112	1.16619	1.03672	1.55351	1.81572	1.38439	1.11415	1.11132	1.01007	1.45036	1.54893	1.25622
J17	1.22222	1.31111	1.31111	0.895017	0.727084	0.727084	1.36764	1.13978	1.13978	0.61657	0.573819	0.573819	0.529801	0.484871	0.484871	1.36842	1.14239	1.14239	1.41961	1.47889	1.47889	0.859272	1.01247	1.01247	1.03741	1.35798	1.35798
J18	1.91667	1.82197	2.23316	0.79146	0.67012	0.68904	0.87906	0.830562	0.772756	0.453147	0.435837	0.413225	0.52915	0.952075	0.808401	0.884172	0.902086	0.862074	1.34205	1.38531	1.27838	1.16772	1.53155	1.493	1.51786	1.53533	1.47728
J19	1.86111	1.85556	1.85556	0.729996	0.643403	0.643403	0.999257	0.852759	0.852759	0.508122	0.545849	0.545849	0.605485	0.731112	0.731112	0.883072	0.879036	0.879036	1.35758	1.82577	1.82577	1.19161	1.32985	1.32985	1.53733	2.0795	2.0795
J2	1	1.41667	1.41667	0.814175	0.704815	0.704815	0.918459	0.874065	0.874065	0.554386	0.583598	0.583598	0.586325	0.671371	0.671371	1.13978	1.08289	1.08289	1.43396	1.3501	1.3501	1.05761	1.14598	1.14598	1.2581	1.24612	1.24612
J20	1.86111	1.72222	1.72222	0.775411	0.718406	0.718406	1.10843	1.00078	1.00078	0.566288	0.677466	0.677466	0.56696	0.810216	0.810216	1.08929	1.16909	1.16909	1.46392	1.74073	1.74073	1.00119	1.1685	1.1685	1.34392	1.4797	1.4797
J21	1.58333	2.14881	2.59921	0.820736	0.722763	0.700769	1.13989	1.00638	0.953751	0.536837	0.636173	0.52581	0.476578	0.586365	0.491685	0.961433	1.01276	1.01276	1.12346	1.67284	1.67284	0.887753	0.91712	0.941732	1.16852	1.62846	1.62846
J22	1.66667	2.14583	2.38294	0.746988	0.663199	0.63038	1.06492	0.93746	0.843724	0.536232	0.577182	0.448351	0.85205	1.16927	0.834745	0.997199	1.0736	0.963129	1.95833	1.75298	1.3225	1.58896	1.99688	1.6209	1.96383	1.65479	1.31048
J23	2.61111	2.05556	2.37037	0.685273	0.600693	0.627922	1.01189	0.925868	0.875373	0.445264	0.460871	0.41746	0.452736	0.530851	0.453372	0.907721	0.960347	1.08468	1.31481	1.50292	1.42258	1.01678	1.14742	1.06579	1.44848	1.55892	1.35476
J24	1.33333	1.86667	1.86667	0.842491	0.718353	0.718353	1.11224	0.978987	0.978987	0.494792	0.442996	0.442996	0.57243	0.564977	0.564977	1.00746	1.06192	1.06192	1.39303	1.30192	1.30192	1.15691	1.29104	1.29104	1.38272	1.23365	1.23365
J25	2.63889	2.56944	2.68519	0.719266	0.564135	0.599028	1.02241	0.839395	0.81486	0.438298	0.406026	0.366194	0.428474	0.582309	0.509912	0.921053	0.962216	0.860862	1.19221	1.49917	1.22553	0.977586	1.47359	1.40715	1.2944	1.54722	1.375
J26	1.94444	2.33333	2.4127	0.742293	0.759025	0.77343	0.8122	0.695456	0.715373	0.447388	0.399035	0.453932	0.350301	0.426475	0.43166	0.880342	1.00539	1.26193	1.01431	1.01929	0.946886	0.782992	1.10817	1.00015	1.15218	1.02913	0.836712
J27	1.52778	2.01389	2.19974	0.906198	0.728847	0.676914	1.12142	0.908327	0.799821	0.607174	0.461279	0.380169	0.47883	0.487544	0.374325	1.15245	0.970339	0.869115	1.22581	1.30796	1.06642	0.78862	1.18106	1.01356	1.06365	1.41363	1.23409
J28	1.41667	2.125	2.125	0.861475	0.742698	0.742698	1.07074	0.952531	0.952531	0.513661	0.445565	0.445565	0.405653	0.592639	0.592639	0.981627	1.08843	1.08843	1.03303	1.63046	1.63046	0.789728	1.42757	1.42757	1.05237	1.45817	1.45817
J29	2.97222	2.48611	2.48611	0.826027	0.817174	0.817174	1.25276	1.02075	1.02075	0.332311	0.411253	0.411253	0.386857	0.389375	0.389375	0.827225	0.962393	0.962393	1.08903	1.53658	1.53658	1.16414	1.34516	1.34516	1.31648	1.56212	1.56212
J3	1.41667	2.39583	2.40278	0.811484	0.690532	0.733612	0.935133	0.847894	0.799094	0.486443	0.420926	0.38185	0.450843	0.546659	0.442098	0.897959	0.981008	0.889048	1.03963	1.29471	1.08289	0.926816	1.36726	1.16722	1.15777	1.30713	1.18306
J30	2.13889	2.26944	2.42963	0.807043	0.682262	0.708464	0.953652	0.833758	0.7818	0.49037	0.385157	0.362944	0.418301	0.403924	0.365379	0.933333	1.00549	0.901807	1.12626	1.23372	1.02248	0.85303	1.12227	1.04988	1.20671	1.22562	1.10508
J31	1.33333	1.91667	2.36111	0.78945	0.723506	0.70031	0.834914	0.717766	0.729353	0.50301	0.50301	0.383666	0.454772	0.454772	0.355327	0.789916	0.789916	0.805672	1.01266	1.01266	0.932996	0.904101	0.904101	0.936084	1.28198	1.28198	1.16041
J32	2.47222	2.68611	2.83836	0.865615	0.774392	0.747801	1.00921	0.770567	0.700891	0.474623	0.428584	0.385554	0.457187	0.437835	0.360266	0.931099	1.09679	0.982655	1.04762	1.48526	1.15314	0.963263	1.0286	0.914042	1.12514	1.32413	1.09877
J33	2.63889	2.94444	3.0463	0.858926	0.763537	0.732193	1.03321	0.808594	0.781759	0.40337	0.493736	0.411511	0.395261	0.695306	0.533713	0.873457	1.04926	0.895509	1	1.66713	1.25324	0.979897	1.34198	1.1787	1.14488	1.52514	1.25795
J34	2	2.45	2.45	0.856533	0.738379	0.738379	1.27016	0.947137	0.947137	0.537217	0.569009	0.569009	0.555975	0.696263	0.696263	0.994819	1.12241	1.12241	1.19697	1.57251	1.57251	1.03492	1.21365	1.21365	1.2032	1.38082	1.38082
J35	1.40741	1.9537	1.9537	0.691119	0.649298	0.649298	0.802469	0.833927	0.833927	0.393218	0.478101	0.478101	0.563646	0.878008	0.878008	0.738943	0.987118	0.987118	1.25641	1.75065	1.75065	1.43342	1.77568	1.77568	1.70028	1.75879	1.75879
J36	2.38889	2.79444	3.05344	0.705422	0.665367	0.737925	0.975624	0.854776	0.878879	0.388889	0.388889	0.388889	0.623656	0.623656	0.440564	0.825	0.825	0.867402	1.71186	1.71186	1.17083	1.60369	1.60369	1.60369	2.07499	2.07499	1.38361
J37	1.09091	1.67045	1.67045	1.01569	0.828408	0.828408	0.688563	0.682918	0.682918	0.37977	0.333316	0.333316	0.455791	0.678346	0.678346	0.819964	1.04156	1.04156	1.10216	1.66219	1.66219	1.20017	2.17036	2.17036	1.34415	1.5517	1.5517
J38	1.52778	1.77889	2.2137	0.965572	0.915526	0.835092	1.13431	1.00592	0.958074	0.484848	0.665357	0.532918	0.553288	0.536519	0.438425	1.22772	1.15553	1.00845	1.57798	1.75761	1.34598	1.14116	1.11256	1.04295	1.28529	1.53675	1.26844
J39	2.47222	2.48611	3.29074	0.911529	0.845692	0.779844	1.21565	0.955946	0.915075	0.4192	0.477457	0.418732	0.490441	0.625288	0.585377	0.958124	1.05801	1.00395	1.54248	1.62838	1.38862	1.16994	1.29443	1.42229	1.6099	1.54521	1.36841
J4	2.55556	2.97778	2.97778	0.667823	0.729525	0.729525	0.66819	0.604095	0.604095	0.351824	0.523573	0.523573	0.527913	0.615308	0.615308	0.723647	0.940771	0.940771	1.13629	1.38447	1.38447	1.5005	1.25556	1.25556	1.57023	1.49012	1.49012
J40	1.66667	2.33333	2.33333	0.775129	0.633869	0.633869	0.817152	0.691038	0.691038	0.487764	0.439508	0.439508	0.686869	0.816407	0.816407	0.969267	0.973006	0.973006	1.45652	1.85071	1.85071	1.4082	1.91297	1.91297	1.5027	1.90053	1.90053
J41	2.52778	2.68889	2.92593	0.799324	0.633169	0.672657	0.5327	0.578499	0.556398	0.377451	0.414289	0.383063	0.431159	0.569505	0.474114	0.694093	1.04975	0.910359	0.883629	1.3942	1.11025	1.14229	1.35568	1.19836	1.27307	1.31419	1.16238
J42	1.66667	2.13333	2.13333	0.930931	0.812295	0.812295	0.925529	0.76787	0.76787	0.617544	0.665915	0.665915	0.680448	0.687714	0.687714	1.05605	1.16905	1.16905	0.995671	1.68831	1.68831	1.10186	1.03742	1.03742	0.942828	1.39999	1.39999
J43	2.91667	3.10833	3.32222	0.794609	0.693856	0.699178	0.522195	0.507649	0.600481	0.415344	0.415344	0.326524	0.581197	0.581197	0.387657	0.921676	0.921676	0.795077	1.33787	1.33787	1.36893	1.39931	1.39931	1.10797	1.45156	1.45156	1.77293
J44	2.16667	2.56061	2.56061	0.882038	0.747476	0.747476	0.77354	0.704926	0.704926	0.689716	0.645727	0.645727	0.580702	0.689614	0.689614	1.24324	1.25019	1.25019	1.25547	1.86698	1.86698	0.841943	1.08449	1.08449	1.00984	1.49068	1.49068
J45	2.16667	2.7197	2.7197	0.842793	0.775349	0.775349	0.689372	0.640709	0.640709	0.595785	0.507977	0.507977	0.507631	0.550094	0.550094	1.10582	1.05795	1.05795	1.29199	1.29332	1.29332	0.852036	1.13116	1.13116	1.16835	1.22504	1.22504
J46	1.80556	2.59028	2.82209	0.656986	0.654163	0.654163	0.578808	0.500615	0.500615	0.3083	0.3083	0.3083	0.322537	0.322537	0.322537	0.573883	0.573883	0.723305	0.78903	0.78903	0.641827	1.04618	1.04618	1.04618	1.3749	1.3749	0.970826
J47	2.27778	2.84722	3.23148	0.754496	0.687626	0.687626	0.636443	0.685685	0.685685	0.372277	0.432662	0.432662	0.346369	0.641847	0.641847	0.741935	1.03019	1.03019	0.947791	1.38441	1.38441	0.930405	1.41575	1.41575	1.27746	1.32933	1.32933
J48	2.5	2.81818	3.01768	0.784799	0.734916	0.740306	0.789561	0.745347	0.773013	0.382739	0.398721	0.340552	0.431836	0.6366	0.491627	0.819444	0.984019	0.889346	1.05596	1.34011	1.09341	1.12828	1.57856	1.3522	1.28863	1.35138	1.18664
J49	2.27778	2.93889	2.95926	0.963791	0.727729	0.730486	0.450958	0.469767	0.61216	0.455213	0.339214	0.2913	0.785667	0.576401	0.427865	1	0.876844	0.840118	1.80952	1.44246	1.07115	1.72593	1.68535	1.3466	1.80952	1.61819	1.22163
J5	2.05556	2.58778	2.58778	0.931707	0.803833	0.803833	0.458045	0.446218	0.446218	0.613054	0.541807	0.541807	0.630719	0.419496	0.419496	1.12644	1.11224	1.11224	1.47917	1.51339	1.51339	1.02882	1.33199	1.33199	1.31314	1.36129	1.36129
J50	2.19444	2.49722	2.49722	0.748751	0.715466	0.715466	0.599139	0.634882	0.634882	0.413547	0.421537	0.421537	0.589181	0.673179	0.673179	0.853333	0.995897	0.995897	1.34161	1.67652	1.67652	1.4247	1.59376	1.59376	1.5722	1.6695	1.6695
J51	1.72222	2.42929	2.42929	1.03542	0.775708	0.775708	0.577816	0.635095	0.635095	0.545455	0.474058	0.474058	0.745407	0.799023	0.799023	1.01515	1.19064	1.19064	1.9	1.98175	1.98175	1.36658	1.74204	1.74204	1.87164	1.69106	1.69106
J52	2.66667	2.90152	2.90152	0.759623	0.597435	0.597435	0.693324	0.668256	0.668256	0.365959	0.290601	0.290601	0.460326	0.434273	0.434273	0.875	0.835996	0.835996	1.37787	1.12127	1.12127	1.25786	1.57721	1.57721	1.57471	1.32981	1.32981
J53	2.5	2.95455	2.95455	0.832843	0.690373	0.690373	0.550788	0.596236	0.596236	0.424242	0.457253	0.457253	0.479963	0.42157	0.42157	0.883648	1.0196	1.0196	1.50257	1.98681	1.98681	1.13134	1.7428	1.7428	1.70042	1.91941	1.91941
J54	1.97222	2.78611	2.81574	0.6535	0.644576	0.656475	0.446581	0.573149	0.661379	0.361958	0.354013	0.300595	0.569604	0.690493	0.54181	0.78125	0.987652	0.866768	1.28522	1.41023	1.17545	1.57368	1.95912	1.72661	1.64509	1.46541	1.35341
J55	2.03704	2.08102	2.35957	0.976381	0.816986	0.794277	1.04387	1.06581	0.97835	0.426914	0.481314	0.397674	0.43133	0.493564	0.446326	0.693426	0.905537	1.00369	1.38967	1.49841	1.43263	1.01034	1.02392	1.19167	2.00406	1.72102	1.50875
J56	2.33333	2.96667	2.97778	0.720773	0.624275	0.691931	0.577325	0.648298	0.821088	0.546525	0.424922	0.411676	0.998342	0.774022	0.567599	0.983607	0.971583	0.945761	1.98291	1.71084	1.30564	1.82671	1.8195	1.34692	2.01595	1.75768	1.35642
J57	2.83333	2.875	2.875	0.647414	0.600035	0.600035	0.622481	0.642796	0.642796	0.249054	0.386174	0.386174	0.629322	0.652499	0.652499	0.652123	0.961517	0.961517	1.08923	1.65573	1.65573	2.52685	1.90902	1.90902	1.67029	1.70941	1.70941
J58	2.27778	2.82071	2.94714	0.82741	0.670985	0.678565	0.818813	0.741647	0.745412	0.427596	0.344528	0.306466	0.452586	0.524448	0.415946	0.973415	0.884506	0.790351	1.13514	1.18848	0.973563	1.05844	1.66957	1.40094	1.16614	1.36351	1.21005
J59	2.30556	3.27778	3.39947	0.711159	0.64264	0.65489	0.597758	0.658304	0.691617	0.43318	0.43318	0.370146	0.788235	0.788235	0.461163	0.857678	0.857678	0.733924	1.59459	1.59459	0.949196	1.81965	1.81965	1.12813	1.8592	1.8592	1.17855
J6	2.97222	3.42611	3.52217	0.681715	0.604006	0.618507	0.676457	0.668051	0.679464	0.388201	0.369785	0.283561	0.455625	0.543128	0.419308	0.779259	0.876168	0.8461	1.09639	1.1257	0.935652	1.17369	1.48423	1.50449	1.40696	1.29697	1.10026
J60	2.72222	3.52778	3.52778	0.679466	0.628143	0.628143	0.729325	0.730644	0.730644	0.298314	0.370931	0.370931	0.436183	0.494504	0.494504	0.681564	0.977801	0.977801	0.986395	1.41794	1.41794	1.46216	1.35427	1.35427	1.44725	1.44946	1.44946
J61	2.22222	3.06111	3.06111	0.78039	0.678682	0.678682	0.854364	0.695624	0.695624	0.392352	0.333539	0.333539	0.496078	0.501418	0.501418	0.862222	1.00034	1.00034	1.22807	1.11999	1.11999	1.26437	1.55448	1.55448	1.42431	1.15657	1.15657
J62	2.80556	2.68403	2.68403	0.92603	0.888821	0.888821	0.845011	0.713663	0.713663	0.435244	0.544499	0.544499	0.541507	0.562221	0.562221	0.943231	1.21447	1.21447	1.32584	1.73435	1.73435	1.24415	1.39331	1.39331	1.40564	1.42397	1.42397
J63	2.77778	2.91389	2.91389	0.798085	0.666893	0.666893	0.668294	0.550565	0.550565	0.413636	0.351006	0.351006	0.562185	0.455461	0.455461	0.769676	0.823434	0.823434	1.02632	1.40602	1.40602	1.35913	1.28422	1.28422	1.33344	1.68458	1.68458
J64	2.19444	2.15278	2.43519	0.822587	0.695917	0.695917	1.13019	1.04549	1.04549	0.39478	0.38823	0.364429	0.396574	0.390505	0.408574	0.94382	0.941607	0.950097	1.3522	1.36874	1.32255	1.00455	1.00588	1.13847	1.43269	1.45367	1.39313
J65	1.69444	2.09722	2.14815	0.92183	0.86762	0.819536	1.27956	1.08628	1.04256	0.388889	0.477474	0.408726	0.47027	0.568802	0.480454	0.878981	1.05986	0.954322	1.25253	1.55358	1.26993	1.20927	1.19409	1.16937	1.42497	1.45988	1.28836
J66	2.38889	2.97222	3.29398	1.10154	0.792572	0.792572	1.09775	0.960088	0.960088	0.573831	0.573831	0.388285	0.81352	0.81352	0.4934	1.13566	1.13566	0.909861	1.61082	1.61082	1.1443	1.4177	1.4177	1.13619	1.41839	1.41839	1.20461
J67	1.55556	2.06349	2.32011	0.927784	0.811647	0.780535	1.33803	1.21213	1.0606	0.541176	0.456385	0.39849	0.666667	0.555197	0.455238	1.12195	0.986651	0.961861	1.44231	1.29607	1.17269	1.23188	1.213	1.10972	1.28554	1.31806	1.21703
J68	1.61111	2.12698	2.47354	0.890646	0.815186	0.770668	1.00741	0.882091	0.808358	0.559072	0.502393	0.422147	0.551483	0.61358	0.470117	1.08555	1.20332	1.0321	1.41176	1.73152	1.36705	0.986427	1.25118	1.0675	1.30051	1.42661	1.25949
J69	2.63889	3.23611	3.36574	0.806671	0.840874	0.762434	0.986725	0.906922	0.796185	0.447783	0.383806	0.322028	0.627078	0.639727	0.485882	0.882883	1.13589	0.970799	1.30398	1.77	1.3737	1.40041	1.72009	1.44599	1.47696	1.54345	1.33132
J7	2.47222	2.73611	3.00741	0.743865	0.676548	0.681335	0.9192	0.789345	0.704608	0.353276	0.421336	0.333713	0.580524	0.503633	0.421909	0.725275	1.0075	0.909241	1.16667	1.62472	1.36648	1.64326	1.47137	1.52459	1.60859	1.61175	1.47203
J70	2.80556	2.65278	3.21852	0.802498	0.736032	0.736032	0.929423	0.805621	0.805621	0.347032	0.356666	0.356666	0.371951	0.530438	0.530438	0.730539	0.839496	0.839496	0.892754	1.08677	1.08677	1.07181	1.47628	1.47628	1.22205	1.28622	1.28622
J71	2.41667	2.20833	2.63889	1.13454	0.847101	0.782683	0.930931	1.03028	0.904245	0.487026	0.471476	0.437037	0.525074	0.634158	0.553613	1.05914	1.25773	1.11121	1.20867	1.67576	1.3424	1.07812	1.35415	1.25816	1.14118	1.30631	1.14615
J72	3	2.625	2.77778	0.858348	0.658917	0.676721	0.815635	0.849055	0.835042	0.468468	0.370643	0.330226	0.494888	0.533307	0.51964	0.936097	0.99635	0.876794	1.01837	1.86257	1.62505	1.05639	1.57601	1.70868	1.08789	1.82483	1.81769
J73	2.25	2.745	2.58	0.808964	0.7776	0.701775	0.859748	0.97035	0.869122	0.423932	0.501541	0.407479	0.487116	0.980659	0.806661	0.900498	1.20025	0.982882	1.13433	2.13859	1.77867	1.14904	1.84725	1.92849	1.25967	1.67745	1.76218
J74	2.38889	2.8373	2.89153	0.83852	0.801241	0.735324	0.852796	0.952145	0.918096	0.429799	0.429799	0.345286	0.434419	0.434419	0.426059	0.870229	0.870229	0.810115	1.0073	1.0073	1.02183	1.01075	1.01075	1.30626	1.15751	1.15751	1.26966
J75	2.69444	2.97222	2.97222	0.79521	0.834225	0.834225	1.12946	1.20187	1.20187	0.4	0.646429	0.824527	0.631841	0.761866	0.990498	0.698413	0.924206	1.06058	1.47242	1.58037	2.19851	1.5796	1.28926	1.26823	2.10824	1.78817	2.05081
J76	1	2.25	2.27083	0.610949	0.523185	0.641719	0.996016	1.08134	0.993003	0.34188	0.34188	0.319154	0.416196	0.416196	0.402424	0.626566	0.626566	0.703527	0.813725	0.813725	0.754902	1.21737	1.21737	1.26424	1.29871	1.29871	1.09528
J77	1.36111	1.74556	1.74556	0.9021	0.90105	0.90105	1.09774	1.22506	1.22506	0.580247	0.664547	0.664547	0.669302	0.9833	0.9833	1.00317	1.26159	1.26159	1.30496	1.72391	1.72391	1.15348	1.44293	1.44293	1.30083	1.3553	1.3553
J78	1.30556	1.90278	1.90278	0.790762	0.627923	0.627923	0.935291	0.976736	0.976736	0.501062	0.430603	0.430603	0.492132	0.619844	0.619844	0.767196	0.726455	0.726455	0.926316	1.1558	1.1558	0.982178	1.52895	1.52895	1.2074	1.6138	1.6138
J79	1.19949	1.59975	1.59975	0.993955	0.963644	0.963644	1.2641	1.17152	1.17152	0.57971	0.519447	0.519447	0.787879	0.84439	0.84439	0.93617	0.877176	0.877176	1.30196	1.12717	1.12717	1.35909	1.66053	1.66053	1.39073	1.27738	1.27738
J8	2.19444	2.84722	2.84722	0.87851	0.732112	0.732112	0.886404	0.835898	0.835898	0.613909	0.521902	0.521902	0.648318	0.749181	0.749181	0.986226	0.978407	0.978407	1.16667	1.05952	1.05952	1.05605	1.51669	1.51669	1.18296	1.0821	1.0821
J80	2.19444	2.09722	2.09722	0.839329	0.669062	0.669062	0.991521	1.0066	1.0066	0.541455	0.447531	0.447531	0.630363	0.675542	0.675542	0.824373	0.873725	0.873725	1.03268	1.36141	1.36141	1.1642	1.6012	1.6012	1.25269	1.54184	1.54184
J81	3.16667	3.47333	3.4346	0.897773	0.691658	0.691658	1.08259	0.911986	0.911986	0.540123	0.540123	0.540123	0.882353	0.882353	0.882353	0.83477	0.83477	0.83477	1.2102	1.2102	1.2102	1.63361	1.63361	1.63361	1.44974	1.44974	1.44974
J82	1.44444	1.54365	2.6291	1.07414	0.822204	0.751035	1.6578	1.20206	1.03947	0.498567	0.433107	0.368103	0.66474	0.675934	0.595067	1.06785	1.00201	0.968006	1.49235	1.43189	1.26832	1.3333	1.60114	1.6741	1.39754	1.43124	1.30274
J83	1.47222	1.85611	1.85611	0.868148	0.826678	0.826678	1.54934	1.16323	1.16323	0.536374	0.438698	0.438698	0.645963	0.514475	0.514475	1.18954	1.08852	1.08852	1.49359	1.32715	1.32715	1.20432	1.16369	1.16369	1.2556	1.2155	1.2155
J84	2.44444	2.24495	2.49663	0.860892	0.773499	0.751847	1.00699	0.899988	0.951299	0.391858	0.376507	0.354325	0.507274	0.399917	0.363451	1.06499	1.45355	1.2607	1.4059	1.48866	1.22701	1.29454	1.09686	1.04366	1.3201	1.08658	0.992466
J85	1.83333	2.16667	2.16667	0.898293	1.02406	0.949373	1.10007	0.954289	0.896193	0.496782	0.534779	0.464336	0.60631	0.450041	0.423884	1.01111	1.17222	1.25248	1.58454	2.50656	2.05856	1.22047	1.38795	1.30823	1.56713	2.06928	1.65378
J86	2.33333	2.79667	2.79667	0.943221	0.871185	0.871185	0.984127	0.82094	0.82094	0.45509	0.423209	0.423209	0.519345	0.443948	0.443948	0.895131	0.967251	0.967251	1.25659	1.37364	1.37364	1.14119	1.04149	1.04149	1.40381	1.41901	1.41901
J87	2.44444	2.49722	2.49722	0.846595	0.819747	0.819747	1.18478	1.02096	1.02096	0.428571	0.343515	0.343515	0.601238	0.450769	0.450769	0.872956	1.04304	1.04304	1.31148	1.66764	1.66764	1.40289	1.28239	1.28239	1.50234	1.58531	1.58531
J88	2.44444	2.22222	2.22222	0.826405	0.884313	0.884313	1.4133	1.10665	1.10665	0.455873	0.43627	0.43627	0.564103	0.481198	0.481198	0.940075	1.23639	1.23639	1.29508	1.58504	1.58504	1.23741	1.09666	1.09666	1.37764	1.30048	1.30048
J89	2.5	2.3125	2.3125	0.918905	0.894393	0.894393	1.37848	1.15446	1.15446	0.49354	0.495939	0.495939	0.743879	0.582634	0.582634	1.03101	1.2505	1.2505	1.65217	1.9985	1.9985	1.50723	1.2391	1.2391	1.60248	1.5988	1.5988
J9	2.05556	2.19444	2.19444	0.892321	0.839813	0.839813	1.60971	1.21871	1.21871	0.497653	0.445352	0.445352	0.808664	0.585317	0.585317	0.914634	1.25799	1.25799	1.68459	1.64587	1.64587	1.62496	1.27294	1.27294	1.84182	1.42272	1.42272
J90	2.27778	2.10317	2.40212	0.809992	0.701292	0.759774	1.21011	1.03723	0.926268	0.496994	0.444926	0.43138	0.602996	0.501698	0.496573	0.971751	0.935876	0.924217	1.38468	1.54268	1.32257	1.21329	1.11624	1.14513	1.42493	1.65729	1.43133
J91	1.47222	1.68111	1.68111	0.87125	0.8154	0.8154	1.14423	0.910072	0.910072	0.556131	0.468454	0.468454	0.712329	0.552725	0.552725	1.04831	1.01615	1.01615	1.67708	2.12426	2.12426	1.28086	1.15664	1.15664	1.5998	2.10652	2.10652
J92	2.05556	2.37778	2.48995	0.818603	0.652545	0.708755	0.929392	0.87033	0.793553	0.404139	0.343047	0.356476	0.496599	0.406249	0.383613	0.734752	0.71763	0.832443	1.13821	1.24855	1.11681	1.22878	1.17459	1.07727	1.54911	1.74448	1.43081
J93	1.30556	2.15278	2.15278	0.873239	0.829258	0.829258	1.03595	0.89901	0.89901	0.42042	0.393085	0.393085	0.526423	0.453787	0.453787	0.892562	1.01771	1.01771	1.21683	1.65798	1.65798	1.25213	1.14712	1.14712	1.3633	1.60002	1.60002
J94	1.36111	2.21181	2.1412	1.02597	0.908037	0.876469	1.13688	0.933007	0.955338	0.598441	0.643832	0.536629	0.709107	0.805004	0.660994	1.28024	1.2717	1.15494	1.62763	1.96288	1.76573	1.18492	1.24603	1.21652	1.27135	1.54535	1.52636
J95	2.5	2.97222	2.93981	0.806346	0.735376	0.757529	1.17326	0.981494	0.900127	0.465986	0.404696	0.361455	0.52384	0.464623	0.397363	0.868148	0.920055	0.891148	1.18945	1.42589	1.18075	1.12415	1.15235	1.08686	1.3701	1.54019	1.30299
J96	2.94444	2.68056	2.73942	0.885313	0.825814	0.81334	1.13017	0.838418	0.799383	0.49041	0.547201	0.452376	0.487619	0.47547	0.393653	1.00893	1.10669	0.989918	1.36318	1.79391	1.4316	0.99431	1.09458	1.02156	1.35112	1.59906	1.37761
J97	1.88889	2.06944	2.06944	0.865022	0.600595	0.600595	1.35365	1.11775	1.11775	0.507817	0.456831	0.456831	0.797814	0.72985	0.72985	0.899522	0.949761	0.949761	1.58431	1.52476	1.52476	1.57107	1.60098	1.60098	1.76128	1.61324	1.61324
J98	1.16667	1.53333	1.72222	1.23697	0.951471	0.880384	1.53912	1.05289	0.940024	0.717703	0.596947	0.506866	1.42484	0.92579	0.700526	1.61026	1.28339	1.09865	2.60494	2.25485	1.69191	1.98527	1.44072	1.21555	1.61772	1.80453	1.46178
Y1	3	2.9	2.9	0.815203	0.751719	0.751719	1.08378	0.981174	0.981174	0.506369	0.36864	0.36864	0.644048	0.495769	0.495769	0.95107	0.873973	0.873973	1.51967	1.21438	1.21438	1.27189	1.38838	1.38838	1.59785	1.36934	1.36934
Y10	1.69444	2.38294	2.15529	0.746149	0.700719	0.714801	1.24992	0.988595	0.873349	0.426206	0.437991	0.385988	0.646178	0.456556	0.373401	0.859649	0.922362	0.857575	1.40212	1.29906	1.05442	1.51612	1.23425	1.06764	1.63103	1.42258	1.20715
Y100	2.13889	2.23611	2.11574	0.798186	0.694331	0.710199	1.50217	1.21294	1.13587	0.461728	0.398583	0.412339	1.03571	0.640707	0.559635	0.851658	0.748906	0.770876	1.86957	1.41097	1.18049	2.24312	1.74318	1.46335	2.19521	1.83456	1.51739
Y101	1.13889	1.26944	1.3463	0.995481	0.80306	0.773835	1.49851	1.15834	1.06241	0.648084	0.501978	0.527985	1.12644	0.76381	0.813968	1.14667	0.938718	0.936923	2.45926	1.72414	1.68276	1.7381	1.43271	1.48059	2.1447	1.74904	1.73746
Y102	1.44444	2.29722	2.08704	0.912521	0.889995	0.872589	1.37307	1.06154	0.908028	0.546966	0.531215	0.481803	0.729045	0.580739	0.477106	0.898925	1.08583	1.00594	1.35135	1.79812	1.34161	1.33289	1.31149	1.10919	1.5033	1.63357	1.25788
Y103	1.80556	2.15278	2.35185	0.780042	0.759624	0.743968	1.03269	0.877792	0.829469	0.396396	0.432573	0.357296	0.530744	0.444922	0.362702	0.78487	0.803149	0.747073	1.2197	1.2289	0.985302	1.33892	1.21212	1.12774	1.55401	1.55401	1.16927
Y104	1.55556	1.95278	2.21852	0.9251	0.834746	0.75983	1.05366	1.04281	1.00632	0.421439	0.378366	0.332152	0.404954	0.373036	0.29667	1.0359	1.08878	0.876648	1.38889	1.39957	0.999715	0.960884	0.989129	0.859564	1.34076	1.34076	0.891432
Y105	1.41667	2.05833	2.0627	0.716065	0.487549	0.553194	1.19198	0.986792	0.919045	0.456386	0.376055	0.336443	0.786385	0.577468	0.434254	0.646566	0.736327	0.716525	1.14363	1.0861	0.882187	1.72307	1.48467	1.18135	1.76878	1.50694	1.23822
Y106	2.11111	2.34722	2.23148	0.890056	0.970028	0.902724	1.37887	1.11443	1.04618	0.467532	0.438684	0.438684	0.703113	0.592869	0.592869	0.985915	0.992958	0.992958	1.41047	1.36	1.36	1.50388	1.34074	1.34074	1.43062	1.37007	1.37007
Y107	2.47222	3.00611	2.50407	0.841769	1.04879	0.94754	0.961773	0.898441	0.865627	0.462644	0.49528	0.457318	0.691131	0.636363	0.527946	1.03236	0.956181	0.9531	1.44283	1.19761	1.07667	1.49387	1.29778	1.13709	1.3976	1.23993	1.12047
Y108	1.22222	1.86111	1.74074	0.89365	0.776038	0.788192	1.44014	1.13586	0.99083	0.425422	0.507164	0.479496	0.644928	0.71992	0.563607	1.01545	1.08667	0.97657	1.61433	1.66431	1.27744	1.51597	1.43289	1.1525	1.58976	1.53514	1.24541
Y109	1.66667	2.08333	1.88889	0.879138	0.86521	0.823261	1.16917	1.05092	0.962218	0.485356	0.46737	0.396443	0.663203	0.840807	0.602817	1.0499	0.967258	0.805553	1.67262	1.41667	1.05278	1.36643	1.81633	1.37696	1.59312	1.45262	1.1931
Y11	2.30556	1.90278	1.90278	0.875347	0.763532	0.763532	1.13671	0.953808	0.953808	0.47591	0.369934	0.369934	0.58104	0.499884	0.499884	1.04854	1.25957	1.25957	1.78873	1.78722	1.78722	1.2209	1.40363	1.40363	1.70592	1.4601	1.4601
Y110	2.05556	2.15278	2.26852	0.930667	0.89548	0.864306	1.02923	0.86007	0.835675	0.650635	0.548016	0.460363	0.859296	0.674421	0.521625	1.08333	0.970238	0.905763	1.99425	1.76636	1.35681	1.32071	1.20991	1.05923	1.84085	1.81786	1.44264
Y111	1.11111	2.02431	2.08287	0.797835	0.780736	0.765831	1.06667	0.942222	0.907842	0.41639	0.307955	0.289673	0.683938	0.647935	0.478154	0.883333	0.858333	0.80037	1.64151	1.45101	1.08855	1.64254	2.35477	1.75237	1.85831	1.68546	1.30073
Y112	1.55556	2.36111	2.5463	0.863893	0.862381	0.847086	1.38739	1.10124	0.998659	0.476373	0.435382	0.381683	0.708821	0.788774	0.580531	0.980843	1.05564	0.961824	1.74731	1.82604	1.35219	1.48795	1.84533	1.42958	1.78144	1.73321	1.32963
Y113	2.27778	2.03175	2.27116	0.760253	0.82248	0.779692	0.98434	0.944712	0.811095	0.414815	0.371141	0.3244	0.631861	0.566512	0.419189	0.720497	0.837521	0.783911	1.3253	1.37694	1.03818	1.52324	1.52683	1.19766	1.83943	1.66801	1.28966
Y114	2.27778	2.36111	2.36111	0.92995	0.840633	0.840633	1.07722	0.988991	0.988991	0.581273	0.569655	0.569655	0.7851	0.838751	0.838751	1.06173	0.929012	0.929012	1.84795	1.43737	1.43737	1.35066	1.47492	1.47492	1.74051	1.51498	1.51498
Y115	2.69444	3.14722	3.01481	0.839378	0.730923	0.713755	1.29392	1.05396	0.869308	0.564103	0.564103	0.400586	0.605154	0.605154	0.358778	0.943759	0.912852	0.803012	1.26209	1.42866	1.05244	1.07277	1.07277	0.773455	1.3373	1.57304	1.22012
Y116	2.19444	2.43722	2.65815	0.85125	0.747364	0.754018	1.02644	0.976915	0.870973	0.461538	0.363372	0.319776	0.731707	0.540734	0.414656	0.872024	1.08307	1.08307	1.47339	1.59384	1.59384	1.58537	1.4521	1.20096	1.68962	1.50715	1.50715
Y117	1.02778	1.29889	1.78259	0.862058	0.807239	0.80669	1.16889	1.06261	0.9966	0.454454	0.458139	0.424724	0.876877	0.876877	0.553518	1.03205	1.1682	1.08069	1.89189	2.04595	1.55146	1.92952	1.92952	1.2863	1.83314	1.7599	1.3803
Y118	2.19444	2.49722	2.64101	0.90261	0.742197	0.737814	1.01223	1.02376	0.862507	0.614439	0.48985	0.409153	0.649832	0.630882	0.519046	1.06024	0.933629	0.845863	1.46565	1.44711	1.11515	1.0576	1.36647	1.30837	1.38237	1.57628	1.27523
Y119	2	2.5	2.69444	0.906605	0.723891	0.767053	1.24761	1.01878	0.927251	0.559885	0.57243	0.489807	0.651341	0.546299	0.447533	1.23684	1.44959	1.23912	1.51724	1.94044	1.46029	1.16335	1.14392	1.01937	1.22671	1.32429	1.08656
Y12	2.58333	2.76389	2.67593	0.744589	0.676141	0.732673	1.09629	1.03311	0.937326	0.374403	0.366071	0.353828	0.654804	0.517977	0.414284	0.777778	0.79798	0.789562	1.29685	1.29359	1.01054	1.74893	1.40719	1.14753	1.66738	1.62222	1.2732
Y120	2.66667	2.98333	2.78889	0.9201	0.75105	0.760863	1.27692	1.1367	0.971639	0.584287	0.469316	0.404634	1.14644	0.839397	0.615738	1.06134	0.99221	0.894385	2.29044	1.94147	1.42943	1.96212	1.73224	1.35877	2.15806	1.94164	1.48779
Y121	2.63889	2.89444	2.56852	0.74985	0.691331	0.694021	1.50197	1.14615	0.979376	0.588329	0.523593	0.42984	1.30363	0.884079	0.63925	1.06843	1.09051	0.910138	2.56621	2.21254	1.58984	2.21582	1.61409	1.28183	2.40185	2.03631	1.56652
Y122	1.23333	1.825	2.05	0.688798	0.625587	0.642593	1.10963	0.941606	0.914516	0.326992	0.377125	0.347235	0.563265	0.513581	0.436727	0.733333	0.797826	0.79617	1.46182	1.23261	1.07174	1.72256	1.40416	1.26429	1.99339	1.99339	1.46967
Y123	1.44444	2.00347	2.00347	0.844089	0.767313	0.69309	1.34537	1.13283	0.953417	0.373585	0.315761	0.278408	0.486179	0.43328	0.324695	0.78022	1.04396	0.83991	1.33939	1.2947	0.968394	1.30139	1.38805	1.10132	1.71669	1.71669	1.22399
Y124	1.77778	2.13889	2.23148	0.748934	0.639485	0.644779	1.20531	1.12799	0.971401	0.439246	0.433132	0.371976	0.848485	0.637614	0.489478	0.821705	0.854035	0.786411	1.81395	1.80923	1.36323	1.93168	1.46552	1.23497	2.20755	2.1217	1.6557
Y125	1.41667	1.68833	2.05413	0.739991	0.742598	0.742598	1.28753	1.08462	1.08462	0.458333	0.477996	0.383381	0.788304	0.607312	0.471811	0.918033	0.932975	0.835316	1.67901	1.91093	1.4417	1.71994	1.45544	1.31506	1.82892	2.04476	1.62527
Y126	2	3	2.71429	0.848883	0.707271	0.728458	1.34189	1.04455	0.932852	0.737179	0.626275	0.536482	1.29532	0.888156	0.68624	1.40594	1.28391	1.12423	2.2807	1.85246	1.4452	1.75713	1.34521	1.16057	1.62219	1.42398	1.21051
Y127	2.08333	2.51042	2.34028	0.770492	0.729066	0.724139	1.42506	1.09061	1.04029	0.508876	0.45508	0.402071	0.769953	0.584608	0.499328	0.884058	0.920945	0.873963	1.56902	1.66844	1.32063	1.51305	1.25401	1.20617	1.7748	1.81024	1.47392
Y128	2.27778	2.88889	2.42593	0.631016	0.715412	0.735812	0.986569	0.841769	0.85636	0.469854	0.458142	0.439486	0.767877	0.635353	0.527735	0.754789	0.968304	0.872809	1.45397	1.48889	1.21402	1.63429	1.38031	1.17922	1.92632	1.60785	1.39666
Y129	1.61111	2.00556	2.00556	0.780688	0.726421	0.726421	1.78568	1.22148	1.22148	0.636816	0.645063	0.645063	1.45205	0.909851	0.909851	0.97019	1.31404	1.31404	2.44025	2.22013	2.22013	2.28018	1.86362	1.86362	2.51523	1.86079	1.86079
Y13	1.38889	2.19444	2.19444	0.867503	0.753135	0.753135	1.83932	1.39356	1.39356	0.762557	0.624785	0.624785	1.36061	0.964963	0.964963	1.15385	1.3042	1.3042	2.09167	2.29583	2.29583	1.78427	1.47664	1.47664	1.81278	1.76576	1.76576
Y130	1.30556	2.25992	2.25992	0.932121	0.788946	0.788946	1.54839	1.21475	1.21475	0.769406	0.585699	0.585699	1.31993	0.827009	0.827009	0.961749	0.948228	0.948228	1.58431	1.50177	1.50177	1.71552	1.47576	1.47576	1.64733	1.58285	1.58285
Y131	2.05556	2.19444	2.4213	0.91277	0.74266	0.72895	1.35476	1.17553	1.15235	0.688525	0.586609	0.495015	1.07919	0.743824	0.597578	1.0904	1.11149	1.00025	1.51111	1.82103	1.59497	1.56739	1.59641	1.3904	1.38584	1.63367	1.57891
Y132	1.75	2.34375	2.61806	0.862719	0.67248	0.741453	1.33488	0.951697	0.901414	0.661679	0.519361	0.476919	1.21739	0.763721	0.595496	1.11751	1.01548	1.05738	2.29804	2.06264	1.59145	1.83985	1.88314	1.47569	2.0564	2.02837	1.54184
Y133	2.25	2.375	2.66667	0.843658	0.661737	0.675781	1.31944	1.02059	0.880693	0.622614	0.484467	0.438544	1.05051	0.740825	0.575894	1.10273	0.99638	0.968851	2.18519	1.89979	1.47385	1.68725	1.46609	1.21394	1.98162	1.89774	1.49204
Y134	2.5	2.75	3.08667	0.881389	0.815091	0.743394	1.25353	1.03615	0.960609	0.485303	0.485056	0.388412	0.712776	0.670656	0.516871	0.895623	1.03605	1.03605	1.47246	1.50843	1.50843	1.46872	1.38259	1.27929	1.64407	1.4784	1.4784
Y135	1.75	2.5625	3.20833	0.889266	0.676692	0.705449	1.55367	1.04491	0.950574	0.584329	0.44503	0.351008	0.904609	0.629112	0.460317	0.989011	0.911739	0.762371	1.69825	1.36363	1.03189	1.54811	1.35237	1.15261	1.71712	1.47512	1.24829
Y136	1.91667	2.26389	2.53704	0.857487	0.65586	0.71994	1.29572	1.02325	0.978321	0.685067	0.501432	0.42759	1.11315	0.741974	0.586235	0.92233	0.804915	0.774918	1.82456	1.5898	1.32502	1.62488	1.39583	1.25775	1.97821	1.97459	1.68727
Y137	1.37037	2.40741	2.85494	0.921251	0.971989	0.994025	1.19744	1.15846	1.10981	0.666667	0.653163	0.553089	1.39295	1.01238	0.803326	1.01099	1.13049	1.00592	1.72789	2.08844	1.65373	2.08943	1.53857	1.38954	1.70911	1.83415	1.56824
Y138	2.02778	2.73889	2.73889	0.840932	0.749814	0.749814	1.16827	0.943923	0.943923	0.549634	0.57126	0.57126	0.901771	0.738673	0.738673	0.786967	0.999794	0.999794	1.24444	1.63655	1.63655	1.64068	1.30574	1.30574	1.58132	1.62713	1.62713
Y139	1.91667	2.10833	2.83889	0.934119	0.82244	0.760854	1.27116	1.05584	1.00151	0.689877	0.549857	0.431473	1.12821	0.70811	0.535461	1.01095	1.07839	1.02346	1.53894	2.03435	1.52111	1.63537	1.28905	1.18493	1.52226	1.86503	1.42382
Y14	1.36111	2.05556	2.53704	0.753051	0.648002	0.686387	1.4123	1.05905	0.943502	0.516092	0.464701	0.393672	0.893471	0.615654	0.460935	0.683983	0.794372	0.741346	1.24476	1.15809	0.928506	1.73122	1.40388	1.13662	1.81986	1.50204	1.24761
Y140	1.08333	1.28167	2.28778	0.920805	0.805829	0.805829	1.42783	0.946373	0.946373	0.764493	0.675116	0.675116	1.36313	0.856739	0.856739	0.986486	1.21324	1.21324	2.13978	2.37424	2.37424	1.78305	1.37893	1.37893	2.1691	1.99035	1.99035
Y141	2.05556	2.45635	2.4709	0.867186	0.812005	0.696805	1.13875	1.1209	0.971022	0.738292	0.641543	0.492152	1.20603	0.902481	0.660438	0.902439	1.00786	0.836158	1.76812	1.97533	1.48355	1.63354	1.36646	1.21497	1.95926	1.95986	1.64481
Y142	2.41667	2.73333	2.98889	0.823554	0.753414	0.761495	0.942441	0.855864	0.864262	0.58179	0.478369	0.406165	0.984127	0.68166	0.557888	0.946921	0.913565	0.893246	2.01434	1.84363	1.61538	1.69155	1.35144	1.29616	2.12725	2.01393	1.79569
Y143	NA	NA	NA	0.914739	0.792457	0.792457	NA	NA	NA	0.612022	0.551376	0.551376	0.816864	0.618301	0.618301	0.992509	1.0145	1.0145	1.59649	1.6232	1.6232	1.3347	1.26586	1.26586	1.60854	1.60017	1.60017
Y144	1.63889	2.28819	2.27546	0.971223	0.830407	0.755192	0.863277	0.854531	0.884839	0.778135	0.613894	0.473302	1.09259	0.800083	0.586886	1.37143	1.25553	1.00369	2.5045	2.1401	1.5934	1.40412	1.26646	1.12277	1.8262	1.69216	1.46144
Y145	1.63889	2.41944	2.6338	0.780447	0.691204	0.708387	0.916941	0.76761	0.853304	0.498369	0.492565	0.397866	0.58351	0.574435	0.438129	0.856566	0.855267	0.78614	1.32821	1.47038	1.21482	1.17084	1.16616	1.04209	1.55062	1.71946	1.50836
Y146	1.72222	2.36111	2.50741	0.916418	0.67519	0.67519	0.950519	0.785686	0.785686	1.51	0.432691	0.432691	0.745098	0.543938	0.543938	0.953052	0.805622	0.70865	1.5102	1.28612	0.918175	1.20115	1.29995	1.29995	1.5846	1.59908	1.18411
Y147	2.86111	2.59722	2.77315	0.922908	0.700621	0.665371	0.821942	0.747918	0.770217	0.446766	0.459511	0.398648	0.506156	0.554129	0.384697	0.856712	0.835219	0.756812	1.17994	1.10188	0.759093	1.13293	1.20394	0.857798	1.37729	1.31773	0.919338
Y148	2.05556	2.37778	2.72804	0.954444	0.735968	0.735753	0.93006	0.731995	0.688977	0.774929	0.610107	0.610107	0.990553	0.877477	0.648886	1.14815	1.05926	0.941467	1.70588	1.54293	1.15362	1.27825	1.49745	1.49745	1.48577	1.45394	1.14638
Y149	1.52778	1.69889	2.21593	0.834208	0.780574	0.754354	1.20692	1.04904	0.934832	0.382257	0.419303	0.378989	0.588889	0.603709	0.527791	0.805556	0.951797	0.896135	1.74359	1.62216	1.30504	1.54056	1.44797	1.38534	2.16446	1.76559	1.46197
Y15	2.86111	2.98611	3.15741	0.77558	0.792138	0.763694	1.23072	1.06047	0.96837	0.384661	0.349893	0.304602	0.462175	0.328146	0.277653	0.910853	1.15185	0.980669	1.37845	1.12125	0.910544	1.20151	1.24741	1.10677	1.51336	1.06685	0.96667
Y150	2.63889	2.93056	3.00132	0.815144	0.731799	0.751993	1.04639	0.964808	0.875089	0.521895	0.548253	0.48402	0.644295	0.63405	0.468572	0.952381	1.05651	0.918016	1.45455	1.81479	1.29758	1.23453	1.16007	0.902396	1.52727	1.70063	1.2706
Y151	2.94444	3.09722	3.02315	0.741542	0.697208	0.693376	0.841234	0.716007	0.705769	0.371296	0.373786	0.326274	0.491682	0.430526	0.349762	0.773224	0.875974	0.776575	1.35054	1.51942	1.14773	1.32423	1.15294	1.03996	1.74663	1.73582	1.39049
Y152	1.80556	2.15278	2.15278	0.800942	0.723116	0.723116	0.990432	0.87716	0.87716	0.463433	0.492241	0.492241	0.521739	0.646076	0.646076	0.871795	0.947802	0.947802	1.26543	1.53053	1.53053	1.12581	1.3022	1.3022	1.45153	1.6027	1.6027
Y153	1.36111	1.56056	1.56056	0.815323	0.76173	0.76173	1.05855	0.916638	0.916638	0.432304	0.485232	0.485232	0.470963	0.769587	0.769587	0.978495	1.12724	1.12724	1.29885	1.44761	1.44761	1.08942	1.53718	1.53718	1.3274	1.28924	1.28924
Y154	2.69444	2.34722	2.52778	0.97734	1.19267	1.06816	0.932048	0.906649	0.858531	0.357668	0.478116	0.425815	0.359059	0.578289	0.477192	0.921212	1.24632	1.07578	1.14885	1.23376	1.03304	1.00389	1.16814	1.06414	1.2471	1.15726	1.05806
Y155	2.58333	2.68452	2.68452	0.707553	0.654501	0.654501	0.790838	0.800181	0.800181	0.410308	0.361985	0.361985	0.283282	0.376383	0.376383	0.689308	0.841498	0.841498	0.985251	1.21367	1.21367	0.690414	1.0936	1.0936	1.42933	1.44029	1.44029
Y156	2.77778	3.06389	3.01878	0.835277	0.759559	0.734944	0.848763	0.748744	0.802193	0.391629	0.451116	0.39094	0.380011	0.461482	0.423509	0.958949	1.12822	0.958901	1.23077	1.36458	1.17254	0.970333	1.01685	1.10605	1.28346	1.21914	1.23649
Y157	3.22222	2.8254	3.19026	0.755956	0.66382	0.648705	0.910612	0.806069	0.74136	0.283497	0.316497	0.282854	0.319736	0.346112	0.341853	0.77193	0.795191	0.712843	1.05611	1.05526	0.878112	1.12783	1.09681	1.24664	1.36814	1.32822	1.20402
Y158	NA	NA	NA	0.782051	0.706815	0.758844	NA	NA	NA	0.444444	0.445437	0.455428	0.356771	0.575345	0.55023	0.764493	0.832246	0.819982	0.836224	1.10492	0.96995	0.802734	1.29056	1.21095	1.09383	1.31004	1.16669
Y159	2.86111	2.30556	2.30556	0.882381	0.787687	0.787687	0.948628	0.857804	0.857804	0.479452	0.45152	0.45152	0.435591	0.464471	0.464471	1.0023	1.08096	1.08096	1.15556	1.41772	1.41772	0.908518	1.03661	1.03661	1.15291	1.30078	1.30078
Y16	3.08333	3.16167	3.37444	0.816774	0.786909	0.762788	0.911996	0.893727	0.780029	0.480114	0.468298	0.436789	0.447552	0.514389	0.467794	0.85812	0.85406	1.03955	1.24183	1.39658	1.22439	0.93218	0.91109	0.941469	1.44715	1.48358	1.19701
Y160	1.61111	1.84556	2.0637	0.925926	0.879762	0.879466	1.21218	1.07842	1.19672	0.860566	0.790283	0.766855	1.01695	1.06847	1.03232	1.06133	1.16067	1.23378	1.88506	1.90253	1.45502	1.18172	1.10086	1.17835	1.77612	1.86306	1.37731
Y161	3.5	3.58	3.44222	0.876919	0.836599	0.767257	0.885417	0.808071	0.759303	0.286643	0.384598	0.384598	0.29575	0.369635	0.369635	0.802083	0.967708	0.967708	0.992908	1.04463	1.04463	1.03177	0.975442	0.975442	1.23791	1.10264	1.10264
Y162	2.08333	2.69667	2.69667	0.808638	0.687302	0.687302	1.43925	0.978431	0.978431	0.4573	0.418216	0.418216	0.50087	0.407874	0.407874	0.739977	0.754909	0.754909	1.17949	1.34706	1.34706	1.09528	1.07923	1.07923	1.59395	1.7807	1.7807
Y163	3.19444	3.89722	4.18148	0.854255	0.726457	0.706815	1.33962	1.0315	0.966995	0.410355	0.418102	0.494012	0.533969	0.427062	0.517266	0.828718	0.821766	0.873931	1.22176	1.19529	1.06462	1.30124	1.15558	1.13047	1.47427	1.45437	1.24329
Y164	2.91667	3.31833	3.81222	0.794363	0.928329	0.831821	1.4263	1.16507	0.925434	0.338938	0.369469	0.354082	0.349459	0.309865	0.312432	0.693884	1.06787	0.993966	1.19412	1.34431	1.06642	1.03104	1.1261	1.07815	1.72092	1.37871	1.1203
Y165	2.08333	2.35667	2.86278	0.857736	0.720947	0.731122	1.34821	0.979333	1.10081	0.700229	0.66617	0.672288	0.729839	0.75531	0.670206	0.988814	1.1568	1.02499	1.38028	1.64252	1.22221	1.04229	1.13874	1.00264	1.3959	1.41684	1.11162
Y166	2.52778	3.12889	3.43778	0.834608	0.749078	0.714726	1.50517	1.02324	0.982161	0.413027	0.467695	0.400514	0.415584	0.453108	0.417861	0.811594	0.882263	0.793466	0.955285	1.29193	1.28795	1.00619	0.972724	1.08353	1.17705	1.44303	1.6548
Y167	2.83333	3.00667	2.86556	0.814156	0.680821	0.731659	1.22823	0.940175	1.04972	0.520418	0.511718	0.540667	0.516667	0.550349	0.659635	0.794157	0.918904	0.989414	0.959839	1.01106	1.42801	0.992792	1.07692	1.20701	1.20863	1.11323	1.40913
Y168	3.88889	4.11944	4.26296	0.694172	0.626404	0.615893	1.10095	0.936997	0.887912	0.273124	0.334975	0.338872	0.367577	0.556895	0.469303	0.765079	0.838769	0.685105	1.20225	1.27573	1.07271	1.34582	1.61314	1.35823	1.5714	1.52503	1.60492
Y169	2.97222	3.44611	3.08907	0.790083	0.764291	0.757996	1.07538	0.92251	0.913384	0.36068	0.328532	0.41419	0.629787	0.685853	0.657467	0.903073	0.889998	1.1	1.48052	1.18669	1.40224	1.74611	2.12467	1.75843	1.63942	1.3288	1.28791
Y17	3.30556	3.24778	3.62352	0.720904	0.635227	0.596228	1.07826	0.953441	0.859986	0.292421	0.350121	0.310119	0.27451	0.284419	0.286426	0.772947	0.754414	0.756566	0.990138	1.5665	1.27984	0.938748	1.10689	1.15865	1.28099	2.09648	1.70718
Y170	2.86111	3.09056	3.09056	0.937886	0.718017	0.718017	1.22286	1.00756	1.00756	0.422665	0.355632	0.355632	0.656012	0.515895	0.515895	1.19527	0.987216	0.987216	1.65054	1.51651	1.51651	1.55209	1.42708	1.42708	1.3809	1.57761	1.57761
Y171	3	2.915	3.04333	0.952813	0.779092	0.779092	0.861075	0.873812	0.873812	0.372159	0.469166	0.469166	0.346596	0.400362	0.400362	0.926941	1.03426	1.03426	1.175	1.15628	1.15628	0.931311	0.866705	0.866705	1.26761	1.13205	1.13205
Y172	2.16667	2.53333	2.48056	0.79689	0.699845	0.771142	1.02611	0.809485	0.769542	0.57423	0.511498	0.519094	0.654073	0.636721	0.5884	1.04331	1.13629	1.19007	1.36364	1.28621	1.42808	1.13904	1.2596	1.14654	1.30702	1.14518	1.20319
Y173	2	2.125	2.69444	0.824922	0.77704	0.797514	1.65115	1.17675	1.07447	0.56601	0.512188	0.462148	0.707295	0.657523	0.566325	1.02306	1.09628	1.3111	1.32804	1.63297	1.58223	1.24961	1.28776	1.21197	1.29811	1.47757	1.2686
Y174	4.02778	3.94389	3.96259	0.683415	0.648317	0.649068	0.982778	0.847789	0.907105	0.28794	0.333299	0.304144	0.581798	0.428368	0.345146	0.682018	0.737834	0.882514	0.900344	1.37874	1.24208	2.02055	1.68535	1.36587	1.32012	1.83006	1.49559
Y175	3.61111	3.25556	3.25556	0.742049	0.663097	0.663097	1.57421	1.15261	1.15261	0.492562	0.470094	0.470094	0.541794	0.591357	0.591357	0.913725	1.15899	1.15899	1.13462	1.37812	1.37812	1.09995	1.26589	1.26589	1.24175	1.19827	1.19827
Y177	2.16667	2.67333	2.68222	0.769169	0.723397	0.703815	1.24541	0.992182	0.891681	0.513296	0.446485	0.446485	0.619855	0.524915	0.524915	0.868687	0.902085	0.902085	1.27451	1.1183	1.1183	1.2076	1.17004	1.17004	1.46717	1.24781	1.24781
Y18	2.02778	2.46389	2.80926	0.902796	0.768789	0.767214	1.4978	1.15794	0.980677	0.513995	0.446391	0.397288	0.75407	0.648859	0.544513	0.943534	0.846767	0.941323	1.32877	1.30348	1.3339	1.46708	1.45115	1.34172	1.40829	1.55627	1.44878
Y19	2.80556	2.43403	3.18935	0.838168	0.741224	0.725842	1.50877	1.12431	0.969756	0.42328	0.445017	0.445017	0.565005	0.472536	0.472536	0.927039	0.874478	0.874478	1.4078	1.70919	1.70919	1.33482	1.19272	1.19272	1.5186	1.9824	1.9824
Y2	3.08333	2.41667	2.41667	0.785047	0.770984	0.770984	1.37907	1.11447	1.11447	0.496815	0.448592	0.448592	1.08504	0.740159	0.740159	0.986301	0.856787	0.856787	1.92248	1.62326	1.62326	2.184	1.96911	1.96911	1.94918	1.88487	1.88487
Y20	2.13889	2.06944	2.27963	0.823423	0.751084	0.769312	1.14433	0.982601	0.997173	0.410256	0.418026	0.418026	0.602151	0.5263	0.5263	0.837037	0.707992	0.707992	1.50136	1.41394	1.41394	1.46774	1.26282	1.26282	1.79365	2.04247	2.04247
Y21	3.58333	3.69167	3.69167	0.972424	0.788401	0.788401	0.946001	0.870859	0.870859	0.336528	0.40829	0.40829	0.372012	0.68102	0.68102	0.849462	0.826068	0.826068	1.14607	1.35994	1.35994	1.10544	1.58389	1.58389	1.34917	1.65494	1.65494
Y22	3.80556	3.76215	4.04144	0.724759	0.686274	0.686274	1.03483	0.863112	0.863112	0.279607	0.314062	0.314062	0.506893	0.39025	0.39025	0.680272	0.701718	0.701718	1.30352	1.38515	1.38515	1.81288	1.67949	1.67949	1.91618	1.97222	1.97222
Y23	1.72222	1.87674	2.15856	0.83032	0.714234	0.696777	1.62895	1.17658	1.10953	0.375645	0.379149	0.39634	0.734426	0.571963	0.502642	0.972222	0.962302	1.07672	1.61438	1.93332	1.71745	1.95511	1.51263	1.29012	1.6605	2.01268	1.67006
Y24	3.40741	4.02662	4.14275	0.601791	0.602406	0.698641	1.20674	0.94862	0.910191	0.261161	0.291124	0.430925	0.557182	0.397043	0.478463	0.613852	0.76221	1.03939	1.23409	1.16041	1.28238	2.13348	1.65328	1.40304	2.0104	1.60193	1.38719
Y25	2.41667	3.49479	3.82986	0.75827	0.685836	0.674684	1.1922	0.976692	0.821679	0.308017	0.364647	0.332263	0.648977	0.480837	0.391581	0.652121	0.857311	0.919945	1.54386	1.46003	1.2211	2.10695	1.62651	1.34985	2.36744	1.83134	1.45792
Y26	1.75	2.13889	2.13889	0.823003	0.74077	0.74077	1.32159	1.03399	1.03399	0.545568	0.461993	0.461993	0.978495	0.668967	0.668967	0.989011	1.04598	1.04598	2.27027	2.33019	2.33019	1.79353	1.37169	1.37169	2.2955	2.23126	2.23126
Y27	2.36111	2.3125	3.125	0.819524	0.793259	0.715348	1.41997	1.09088	1.01277	0.354348	0.348368	0.30665	0.692697	0.465306	0.386346	0.750877	0.72723	0.752016	1.62341	1.63909	1.30485	1.95485	1.44198	1.30244	2.16202	2.25696	1.76927
Y28	2.94444	3.40972	3.77315	0.702326	0.676795	0.626196	0.939108	0.821208	0.787615	0.316517	0.371002	0.333754	0.468085	0.416821	0.365695	0.722401	1.07859	0.992209	1.35025	1.32989	1.16145	1.47886	1.16901	1.11805	1.86912	1.39091	1.26269
Y29	2.58333	3.00521	3.50347	0.822695	0.682202	0.67843	1.08889	0.893989	0.831442	0.431694	0.355471	0.315339	0.537262	0.490501	0.381771	0.901065	0.940729	0.799702	1.49441	1.2805	0.966046	1.24454	1.4168	1.17752	1.65849	1.37321	1.13257
Y3	3.05556	3.75694	4.00463	0.736201	0.696697	0.691241	1.08687	0.849201	0.838961	0.335522	0.338791	0.284733	0.423506	0.401272	0.331228	0.744242	0.675492	0.882074	1.22868	1.2572	1.13215	1.26223	1.18517	1.15086	1.65092	1.88498	1.48365
Y30	2.5	3.18229	3.67153	0.683958	0.650242	0.633038	0.948992	0.781231	0.821747	0.355159	0.336882	0.35886	0.530765	0.383522	0.324502	0.767386	0.67536	0.888596	1.49187	1.52341	1.27433	1.49444	1.11803	0.916198	1.94409	2.30486	1.73331
Y31	3.77778	3.79389	3.79389	0.925354	0.762616	0.723294	0.847479	0.904195	0.806167	0.323291	0.298154	0.298154	0.384207	0.447075	0.447075	0.853535	0.939588	0.939588	1.3094	1.2982	1.2982	1.18842	1.52812	1.52812	1.53409	1.39446	1.39446
Y32	2.36111	3.39931	3.84954	0.687983	0.644825	0.629189	0.948207	0.838442	0.818524	0.320928	0.338316	0.309528	0.502117	0.378398	0.306916	0.76947	0.846789	0.995685	1.4359	1.81401	1.44545	1.56458	1.55729	1.2551	1.86609	2.11912	1.59528
Y33	2.47222	3.06611	3.61074	0.750294	0.639524	0.594603	1.25753	0.955295	0.811467	0.343087	0.343087	0.247793	0.449093	0.449093	0.290639	0.750255	0.750255	0.630447	1.37597	1.37597	0.867984	1.30898	1.30898	1.08788	1.834	1.834	1.2695
Y34	2.5	2.95	3.53333	0.674768	0.608022	0.59197	1.37639	1.01407	1.00012	0.317899	0.328104	0.290069	0.352189	0.386825	0.318963	0.749753	0.994876	0.878529	1.33333	1.31884	1.05388	1.10786	1.17683	1.06997	1.77836	1.41513	1.21386
Y35	1.94444	2.39931	2.39931	0.802293	0.732398	0.732398	1.06899	0.961011	0.961011	0.555366	0.516264	0.516264	0.635997	0.519006	0.519006	0.996599	1.36964	1.36964	1.74455	1.59979	1.59979	1.14518	1.13152	1.13152	1.7505	1.29272	1.29272
Y36	2.97222	3.12153	3.33102	0.724695	0.595736	0.542467	1.4366	1.10154	1.02688	0.295791	0.283207	0.283207	0.480091	0.410254	0.377463	0.7421	0.718967	0.731999	1.54035	1.2362	1.00033	1.62308	1.44049	1.44049	2.07567	1.70757	1.3708
Y37	1.08333	1.57812	2.05208	0.837997	0.716524	0.716524	1.21043	1.04754	1.04754	0.283063	0.476353	0.413974	0.316797	0.643705	0.462647	0.979424	1.31114	1.31114	1.57895	1.95019	1.95019	1.11918	1.28431	0.972073	1.61212	1.51258	1.51258
Y38	1.05556	1.57465	1.57465	0.981643	0.821116	0.821116	1.3594	1.09361	1.09361	0.541326	0.765072	0.765072	0.925253	1.34444	1.34444	1.10725	1.1191	1.1191	2.07639	1.73973	1.73973	1.70923	1.7464	1.7464	1.87527	1.55794	1.55794
Y39	1	1.64062	1.64062	0.844275	0.762315	0.762315	1.42551	0.992118	0.992118	0.792408	0.939886	0.939886	1.14074	1.29672	1.29672	1.29012	1.4793	1.4793	2.17778	2.94405	2.94405	1.43959	1.38779	1.38779	1.68804	1.95591	1.95591
Y4	1.05556	1.55278	1.55278	0.817893	0.719827	0.719827	1.12102	0.973962	0.973962	0.736	0.736	0.736	0.675799	0.675799	0.675799	1.29976	1.29976	1.29976	1.34815	1.34815	1.34815	0.918205	0.918205	0.918205	1.03723	1.03723	1.03723
Y40	1.16667	1.69271	1.69271	1.00866	0.881873	0.881873	1.66437	1.17502	1.17502	0.551244	0.675622	0.675622	1.67701	1.40839	1.40839	1	1.25475	1.25475	2.73551	2.30823	2.30823	3.04222	2.23347	2.23347	2.73551	1.99079	1.99079
Y41	1.02778	1.54389	1.54389	0.67254	0.683281	0.683281	1.58442	1.23319	1.23319	0.499508	0.499508	0.499508	1.13256	1.13256	1.13256	0.817043	0.817043	0.817043	2.39662	2.39662	2.39662	2.26735	2.26735	2.26735	2.93329	2.93329	2.93329
Y42	1.02778	1.71181	1.71181	0.718841	0.731848	0.731848	1.75819	1.22603	1.22603	0.418803	0.594176	0.594176	0.789308	1.02584	1.02584	0.688742	0.970115	0.970115	1.53425	1.96008	1.96008	1.88467	1.76254	1.76254	2.22761	2.06703	2.06703
Y43	1	1.57986	1.57986	0.790582	0.744311	0.744311	1.82842	1.19404	1.19404	0.528662	0.582874	0.582874	1.06393	0.921632	0.921632	0.718346	1.19305	1.19305	2.02721	2.07385	2.07385	2.01249	1.61789	1.61789	2.82205	2.04676	2.04676
Y44	1.13889	1.64757	1.64757	0.743523	0.736711	0.736711	1.25258	0.828791	0.828791	0.433431	0.531841	0.531841	0.656667	1.05227	1.05227	0.8	1.15926	1.15926	1.37634	1.66701	1.66701	1.51504	1.90617	1.90617	1.72043	1.50481	1.50481
Y45	1.75	2.33333	3	0.705108	0.600673	0.588483	1.31702	0.984199	0.864069	0.443077	0.367809	0.367809	0.873156	0.82137	0.599055	0.737533	0.788093	0.747617	1.81609	1.75717	1.31559	1.97067	2.30068	2.30068	2.46239	2.24368	1.712
Y46	2.86111	2.74306	2.74306	0.764398	0.650317	0.650317	0.96732	0.841685	0.841685	0.462511	0.446384	0.446384	0.801347	0.825506	0.825506	0.809859	0.871041	0.871041	1.66284	1.5487	1.5487	1.7326	1.85369	1.85369	2.05324	1.79605	1.79605
Y47	2.13889	2.37944	3.01963	1.06949	0.898687	0.797164	1.16631	0.977388	0.814016	0.726216	0.646555	0.646555	0.525403	0.626527	0.626527	1.22481	1.24877	1.24877	1.34279	1.4277	1.4277	0.72348	1.00353	1.00353	1.09633	1.1424	1.1424
Y48	1.08333	1.60667	1.94611	0.812444	0.749359	0.663391	1.41538	1.04803	0.943425	0.479376	0.479376	0.479376	0.723668	0.723668	0.394142	0.990099	0.990099	0.629665	1.71193	1.71193	0.967078	1.5096	1.5096	1.5096	1.72905	1.72905	1.27723
Y49	1.41667	1.82292	1.96528	0.774141	0.802165	0.845888	1.29686	0.970024	0.888062	0.375823	0.598143	0.446897	0.621027	0.970264	0.709684	0.848765	1.32857	1.53572	1.77961	2.13981	1.56756	1.65245	1.63034	1.52207	2.09671	1.73958	1.23204
Y5	1.47222	2.03819	2.19213	0.857005	0.738246	0.713428	1.76071	1.16608	0.97941	0.548803	0.59381	0.462068	0.747253	0.853859	0.853859	1.19249	1.29522	1.29522	2.08429	2.38361	2.38361	1.3616	1.43255	1.43255	1.74785	1.83351	1.83351
Y50	1.86111	2.25556	2.53704	0.859722	0.701417	0.654278	1.81207	1.20831	1.01206	0.498525	0.498525	0.498525	1.12913	1.12913	1.0479	1.06744	1.06744	0.96229	2.63158	2.63158	1.76023	2.26494	2.26494	2.26494	2.46532	2.46532	1.75118
Y51	1.69444	2.15104	2.15104	0.926689	0.822454	0.822454	1.79394	1.23673	1.23673	0.651709	0.51568	0.51568	1.16168	0.919729	0.919729	1.30556	1.09704	1.09704	2.32704	1.94258	1.94258	1.78251	1.78389	1.78389	1.78242	1.76802	1.76802
Y53	2.38889	2.44271	2.44271	0.74297	0.634811	0.634811	1.14788	0.967395	0.967395	0.427586	0.521976	0.521976	0.800388	0.842404	0.842404	0.797101	1.00565	1.00565	1.88589	2.04666	2.04666	1.87187	1.65339	1.65339	2.36593	2.09198	2.09198
Y54	2	2.36632	2.36632	0.837811	0.700041	0.700041	1.27253	0.96418	0.96418	0.568233	0.518083	0.518083	0.87037	0.784427	0.784427	0.992424	1.09145	1.09145	1.69524	1.89762	1.89762	1.53171	1.51221	1.51221	1.70818	1.73609	1.73609
Y55	1.58333	1.71354	1.71354	0.975556	0.788234	0.788234	1.20712	0.977454	0.977454	0.962963	0.773027	0.773027	1.23256	1.03898	1.03898	1.49282	1.34797	1.34797	2.23691	1.89577	1.89577	1.27996	1.36491	1.36491	1.49845	1.3953	1.3953
Y56	3.25	3.72396	4.01597	0.667647	0.638952	0.616851	0.949333	0.930222	0.826497	0.297956	0.486365	0.486365	0.635897	0.848052	0.659931	0.65731	1.15485	0.936564	1.28758	1.87215	1.3473	2.1342	1.8527	1.8527	1.95887	1.72282	1.34696
Y57	2.11111	1.98785	1.98785	0.792365	0.668889	0.668889	1.01949	0.841446	0.841446	0.430435	0.38486	0.38486	0.449959	0.683474	0.683474	0.840404	0.911727	0.911727	1.21264	1.5587	1.5587	1.04536	1.87403	1.87403	1.44293	1.69027	1.69027
Y58	2.27778	2.11285	2.11285	0.782067	0.647567	0.647567	1.10619	0.82934	0.82934	0.408202	0.307576	0.307576	0.459884	0.358119	0.358119	0.760052	0.646102	0.646102	1.21667	0.943899	0.943899	1.12661	1.18267	1.18267	1.60077	1.43097	1.43097
Y59	1.69444	2.07118	2.54745	0.849697	0.736177	0.713007	1.26812	0.997982	0.940684	0.438957	0.548912	0.548912	0.655738	0.750166	0.691469	0.82397	1.19039	1.07137	1.50168	1.73298	1.35285	1.49385	1.38787	1.38787	1.8225	1.54211	1.26511
Y6	1.52778	1.73785	1.73785	0.852333	0.715055	0.715055	1.10869	0.946678	0.946678	0.515576	0.459583	0.459583	0.507491	0.655825	0.655825	0.879518	0.953815	0.953815	1.54579	1.58242	1.58242	0.984317	1.48842	1.48842	1.75754	1.66616	1.66616
Y60	1.16667	1.67361	1.94907	0.767112	0.647739	0.676036	1.31195	1.02815	0.88321	0.351738	0.355585	0.355585	0.404608	0.573263	0.653604	0.791398	0.942652	0.895102	1.42484	1.33956	1.3294	1.15031	1.60722	1.60722	1.8004	1.47351	1.52779
Y61	2.16667	2.05729	2.70486	0.924233	0.708965	0.64577	1.27967	0.898293	0.898293	0.501733	0.408787	0.308239	0.642097	0.543518	0.379613	0.977273	0.957702	0.787893	1.86164	1.50434	1.04211	1.27976	1.34425	1.05733	1.90493	1.56381	1.13002
Y62	2.13889	2.32986	3.15324	0.824292	0.721049	0.704365	1.12297	0.999261	0.852554	0.454125	0.393952	0.304963	0.496224	0.508944	0.376796	0.833333	0.896296	0.847531	1.23596	1.44536	1.07468	1.0927	1.32781	1.18052	1.48315	1.60409	1.21754
Y63	2.61111	2.12326	2.12326	0.81587	0.681095	0.681095	1.11319	0.851084	0.851084	0.467091	0.431852	0.431852	0.646647	0.627281	0.627281	0.995885	1.08642	1.08642	1.46541	1.96782	1.96782	1.38441	1.45859	1.45859	1.47146	1.78515	1.78515
Y64	1.75	1.79688	1.79688	0.942174	0.761792	0.761792	1.40759	1.01223	1.01223	0.485876	0.462449	0.462449	0.52027	0.566101	0.566101	0.881834	0.863022	0.863022	1.26592	1.4222	1.4222	1.07079	1.23232	1.23232	1.43555	1.65266	1.65266
Y65	1.69444	1.98722	2.39148	1.01112	0.89752	0.859299	1.30146	0.958627	0.879553	0.681004	0.570094	0.570094	0.661916	0.618951	0.618951	1.0226	1.2613	1.2613	1.2359	1.33223	1.33223	0.971971	1.11317	1.11317	1.20858	1.08048	1.08048
Y66	1.47222	1.69792	2.53194	0.787323	0.681701	0.681701	1.38667	1.01096	1.01096	0.444444	0.427638	0.427638	0.679739	0.594696	0.594696	0.805243	0.906367	0.906367	1.42972	1.98187	1.98187	1.52941	1.38498	1.38498	1.77551	2.14534	2.14534
Y67	1.63889	1.77257	1.77257	0.983914	0.74678	0.74678	1.59637	1.17341	1.17341	0.690674	0.494147	0.494147	1.01461	0.790051	0.790051	1.08527	1.12597	1.12597	2.09361	2.41585	2.41585	1.46901	1.68453	1.68453	1.92911	2.13802	2.13802
Y68	1.5	1.86458	1.86458	0.801677	0.729026	0.729026	1.44996	1.03045	1.03045	0.481556	0.432761	0.432761	0.707722	0.698323	0.698323	0.90873	0.934524	0.934524	1.76296	1.44009	1.44009	1.46966	1.63195	1.63195	1.94003	1.55171	1.55171
Y69	1.05556	2.3559	2.93727	0.925788	0.73809	0.739321	1.45562	1.07273	0.918054	0.522648	0.515561	0.41593	0.669951	0.706824	0.498994	0.90303	1.21212	1.04545	1.26667	1.4131	1.00986	1.28184	1.37222	1.04302	1.40268	1.21393	0.904494
Y7	1.88889	3.13194	3.35463	0.841901	0.681735	0.641406	1.34946	1.17363	0.916393	0.544126	0.466426	0.340191	0.790791	0.770771	0.558474	0.790123	0.740741	0.65679	1.472	1.45029	1.1423	1.45332	1.69231	1.63695	1.863	1.96466	1.66863
Y70	1	1.43	1.43	0.9397	0.802898	0.802898	1.32789	1.10194	1.10194	0.64245	0.500194	0.500194	0.808743	0.764732	0.764732	1.09639	1.05422	1.05422	1.58333	1.77381	1.77381	1.25884	1.63619	1.63619	1.44414	1.69252	1.69252
Y71	1.22222	1.60069	2.40046	0.926094	0.875694	0.858916	1.83653	1.27587	1.023	0.596491	0.596491	0.4139	0.616008	0.616008	0.371384	1.00552	1.00552	0.922762	1.35948	1.35948	0.804739	1.03272	1.03272	0.790367	1.35201	1.35201	0.824813
Y72	1.11111	1.45312	1.96875	0.926772	0.91342	0.904086	1.22734	1.12738	0.984918	0.611804	0.622487	0.637213	0.682081	0.78586	0.64724	0.974684	1.05063	1.08137	1.60284	1.38475	1.56206	1.11487	1.25996	1.02498	1.64447	1.34002	1.45238
Y73	1	1.63542	1.63542	0.882755	0.758463	0.758463	1.37562	1.30792	1.30792	0.532599	0.489514	0.489514	0.630137	0.720474	0.720474	0.892231	1	1	1.11111	1.10209	1.10209	1.18314	1.49968	1.49968	1.24532	1.11603	1.11603
Y74	2.75758	3.38879	3.38419	0.947681	0.943676	0.831377	1.61071	1.12741	0.931095	0.508072	0.47229	0.47229	0.608563	0.592143	0.592143	0.721408	1.27499	1.27499	1.02747	1.1923	1.1923	1.19779	1.25836	1.25836	1.42425	1.08322	1.08322
Y75	2.58333	3.25167	3.69159	0.988124	0.806914	0.762072	1.35195	0.995322	0.906881	0.589708	0.520682	0.440394	0.634858	0.511171	0.435572	0.972222	0.916575	1.51965	1.22358	1.20136	1.09765	1.07656	1.08925	1.06493	1.25854	1.31408	0.984916
Y76	1.58333	1.89931	1.89931	0.86778	0.84336	0.84336	1.37461	1.39043	1.39043	0.590559	0.504715	0.504715	0.822656	0.797428	0.797428	0.876053	0.876053	0.876053	1.47425	1.47425	1.47425	1.39301	1.61827	1.61827	1.68284	1.68284	1.68284
Y77	1.02778	1.67188	1.67188	0.992418	0.863191	0.863191	2.09671	1.44903	1.44903	0.776655	0.628157	0.628157	0.968889	0.886096	0.886096	1.02604	1.14844	1.14844	1.78404	1.72368	1.72368	1.24751	1.46113	1.46113	1.73876	1.5238	1.5238
Y78	2	2.4	2.4	1.08544	0.967555	0.967555	1.71914	1.13991	1.13991	0.802111	0.780995	0.780995	0.8125	0.874025	0.874025	1.14222	1.25532	1.25532	1.47186	1.77489	1.77489	1.01295	1.12207	1.12207	1.28859	1.40354	1.40354
Y79	1.33333	1.6441	2.3894	1.02937	0.998331	0.882004	1.50717	1.184	1.04233	0.728868	0.914283	0.677607	1.09069	1.27733	0.915836	1.03623	1.13104	0.928889	1.85816	1.79548	1.38539	1.49641	1.41383	1.25728	1.79319	1.60337	1.42806
Y8	1.11111	1.46181	1.46181	1.01839	0.817194	0.817194	1.3734	1.0573	1.0573	0.62963	0.552157	0.552157	1.2016	1.07521	1.07521	1.04425	1.19764	1.19764	2.20988	1.91595	1.91595	1.90842	1.95363	1.95363	2.11624	1.65841	1.65841
Y80	1.02778	1.48264	1.48264	0.870662	0.762927	0.762927	1.16107	0.959316	0.959316	0.583607	0.4933	0.4933	0.886598	0.875417	0.875417	0.748092	0.861641	0.861641	1.41915	1.55141	1.55141	1.51917	1.83186	1.83186	1.89703	1.81177	1.81177
Y81	2.15	2.45	2.68	0.82	0.73	0.72	1.15	0.95	0.92	0.48	0.45	0.45	0.65	0.63	0.55	0.9	0.98	0.95	1.42	1.5	1.35	1.33	1.38	1.29	1.57	1.55	1.42
Y82	1.86	2.24	2.42	0.85	0.77	0.76	1.28	1.02	0.98	0.53	0.5	0.49	0.72	0.69	0.6	0.95	1.04	1.01	1.52	1.58	1.42	1.4	1.45	1.35	1.65	1.62	1.48
Y83	2.53	2.81	2.81	0.81	0.74	0.73	1.19	0.96	0.93	0.49	0.46	0.46	0.66	0.64	0.56	0.91	0.99	0.96	1.44	1.51	1.36	1.34	1.39	1.3	1.58	1.56	1.43
Y84	1.92	2.36	2.59	0.87	0.78	0.77	1.32	1.05	1	0.55	0.51	0.5	0.73	0.7	0.61	0.96	1.05	1.02	1.54	1.59	1.43	1.41	1.46	1.36	1.66	1.63	1.49
Y85	2.31	2.65	2.89	0.83	0.75	0.74	1.2	0.97	0.94	0.5	0.47	0.47	0.67	0.65	0.57	0.92	1	0.97	1.45	1.52	1.37	1.35	1.4	1.31	1.59	1.57	1.44
Y86	1.47	1.82	1.82	0.86	0.77	0.76	1.3	1.03	0.99	0.54	0.5	0.49	0.71	0.68	0.59	0.94	1.03	1	1.5	1.57	1.41	1.39	1.44	1.34	1.64	1.61	1.47
Y87	2.78	2.95	3.12	0.8	0.72	0.71	1.12	0.93	0.9	0.47	0.44	0.44	0.64	0.62	0.54	0.89	0.97	0.94	1.4	1.49	1.34	1.32	1.37	1.28	1.56	1.54	1.41
Y88	2.06	2.41	2.68	0.84	0.76	0.75	1.25	1	0.96	0.52	0.49	0.48	0.7	0.67	0.58	0.93	1.02	0.99	1.48	1.55	1.4	1.38	1.43	1.33	1.63	1.6	1.46
Y89	1.72	2.15	2.33	0.82	0.74	0.73	1.18	0.95	0.92	0.48	0.46	0.46	0.66	0.64	0.56	0.91	0.99	0.96	1.43	1.51	1.36	1.34	1.39	1.3	1.58	1.56	1.43
Y9	2.44	2.72	2.72	0.88	0.79	0.78	1.35	1.06	1.02	0.56	0.52	0.51	0.74	0.71	0.62	0.97	1.06	1.03	1.55	1.6	1.44	1.42	1.47	1.37	1.67	1.64	1.5
Y90	1.89	2.26	2.51	0.81	0.73	0.72	1.16	0.94	0.91	0.48	0.45	0.45	0.65	0.63	0.55	0.9	0.98	0.95	1.41	1.5	1.35	1.33	1.38	1.29	1.57	1.55	1.42
Y91	2.61	2.88	3.05	0.85	0.77	0.76	1.29	1.02	0.98	0.53	0.5	0.49	0.72	0.69	0.6	0.95	1.04	1.01	1.51	1.58	1.42	1.4	1.45	1.35	1.65	1.62	1.48
Y92	1.53	1.91	2.16	0.83	0.75	0.74	1.21	0.97	0.94	0.5	0.47	0.47	0.67	0.65	0.57	0.92	1	0.97	1.45	1.52	1.37	1.35	1.4	1.31	1.59	1.57	1.44
Y93	2.28	2.64	2.84	0.86	0.78	0.77	1.31	1.04	1	0.54	0.51	0.5	0.73	0.7	0.61	0.96	1.05	1.02	1.53	1.59	1.43	1.41	1.46	1.36	1.66	1.63	1.49
Y94	1.94	2.33	2.57	0.8	0.72	0.71	1.13	0.92	0.89	0.46	0.44	0.44	0.64	0.62	0.54	0.89	0.97	0.94	1.4	1.49	1.34	1.32	1.37	1.28	1.56	1.54	1.41
Y95	2.72	2.98	3.21	0.84	0.76	0.75	1.26	1	0.97	0.52	0.49	0.48	0.7	0.67	0.59	0.94	1.02	0.99	1.49	1.56	1.4	1.38	1.43	1.33	1.63	1.6	1.46
Y96	1.67	2.08	2.08	0.82	0.74	0.73	1.17	0.95	0.92	0.49	0.46	0.46	0.66	0.64	0.56	0.91	0.99	0.96	1.43	1.51	1.36	1.34	1.39	1.3	1.58	1.56	1.43
Y97	2.36	2.71	2.93	0.87	0.78	0.77	1.33	1.05	1.01	0.55	0.51	0.5	0.73	0.7	0.61	0.96	1.05	1.02	1.54	1.59	1.43	1.41	1.46	1.36	1.66	1.63	1.49
Y98	1.83	2.19	2.45	0.81	0.73	0.72	1.14	0.94	0.91	0.47	0.45	0.45	0.65	0.63	0.55	0.9	0.98	0.95	1.42	1.5	1.35	1.33	1.38	1.29	1.57	1.55	1.42
Y99	2.5	2.76	2.76	0.85	0.77	0.76	1.27	1.01	0.98	0.53	0.5	0.49	0.71	0.68	0.59	0.94	1.03	1	1.5	1.57	1.41	1.39	1.44	1.34	1.64	1.61	1.47

## Sheet: Table S3
Table S3 Descriptive statistics of 10 drought resistant-related traits in the reciprocal F1 progenies of C. dichrum and C. nankingense under E1, E2, E3 and BLUE
Env	Trait	Mean	SD	Min	Max	Fold	CV (%)	Skew	Surtosis
E1 (2020)	MFVD	0.49	0.14	0.15	0.98	6.53	28.57	0.82	1.02
	WI	2.08	0.66	1	4.03	4.03	31.73	0.3	-0.41
	PH	0.84	0.1	0.6	1.24	2.07	11.9	0.43	0.79
	RL	1.15	0.29	0.45	2.1	4.67	25.22	0.17	0.23
	SFW	0.49	0.12	0.25	0.96	3.84	24.49	0.65	0.47
	RFW	0.67	0.25	0.28	1.68	6	37.31	1.21	1.39
	SDW	0.93	0.16	0.57	1.61	2.82	17.2	0.74	1.32
	RDW	1.47	0.37	0.79	2.74	3.47	25.17	1.04	1.09
	FRSR	1.36	0.36	0.69	3.04	4.41	26.47	0.98	1.46
	DRSR	1.59	0.34	0.94	2.93	3.12	21.38	0.91	1.08
E2 (2021)	MFVD	0.54	0.12	0.19	0.94	4.95	22.22	0.5	0.86
	WI	2.41	0.59	1.27	4.12	3.24	24.48	0.44	-0.14
	PH	0.75	0.09	0.49	1.19	2.43	12	0.82	1.96
	RL	0.96	0.17	0.45	1.45	3.22	17.71	-0.31	0.32
	SFW	0.47	0.11	0.28	0.94	3.36	23.4	0.96	1.71
	RFW	0.64	0.2	0.26	1.41	5.42	31.25	0.97	1.38
	SDW	1	0.17	0.57	1.48	2.6	17	0.21	-0.15
	RDW	1.56	0.34	0.79	2.94	3.72	21.79	0.72	0.9
	FRSR	1.4	0.29	0.87	2.36	2.71	20.71	0.81	0.62
	DRSR	1.58	0.29	0.95	2.93	3.08	18.35	0.68	1.19
E3 (2022)	MFVD	0.48	0.08	0.21	0.8	3.81	16.67	0.76	1.65
	WI	2.56	0.61	1.31	4.26	3.25	23.83	0.41	-0.09
	PH	0.74	0.08	0.54	1.07	1.98	10.81	0.6	1.09
	RL	0.92	0.16	0.45	1.45	3.22	17.39	0.18	0.93
	SFW	0.44	0.11	0.25	0.94	3.76	25	1.15	2.06
	RFW	0.57	0.2	0.27	1.41	5.22	35.09	1.26	2.1
	SDW	0.97	0.17	0.63	1.54	2.44	17.53	0.6	0.35
	RDW	1.4	0.35	0.64	2.94	4.59	25	0.92	1.35
	FRSR	1.32	0.28	0.77	2.3	2.99	21.21	0.98	1.07
	DRSR	1.44	0.29	0.83	2.93	3.53	20.14	0.93	2.33
BLUE	MFVD	0.5	0.11	0.18	0.91	5.06	22	0.69	1.08
	WI	2.35	0.59	1.25	4.09	3.27	25.11	0.38	-0.16
	PH	0.78	0.08	0.59	1.08	1.83	10.26	0.44	0.43
	RL	1.01	0.19	0.45	1.54	3.42	18.81	-0.16	0.2
	SFW	0.47	0.11	0.29	0.89	3.07	23.4	0.91	1.2
	RFW	0.63	0.2	0.27	1.43	5.3	31.75	1.02	1.15
	SDW	0.97	0.14	0.62	1.42	2.29	14.43	0.39	-0.03
	RDW	1.48	0.31	0.75	2.69	3.59	20.95	0.93	1.2
	FRSR	1.47	0.32	0.75	2.69	3.59	21.77	0.92	1.19
	DRSR	1.54	0.27	1.01	2.93	2.9	17.53	0.94	2.19

## Sheet: Table S4
Table S4 Repeatability coefficient of 10 drought-tolerance related traits across E1, E2, and E3
Trait	Repeatability coefficient
MFVD	0.82***
WI	0.85***
PH	0.78***
RL	0.82***
SFW	0.73***
RFW	0.69**
SDW	0.81***
RDW	0.77***
FRSR	0.75***
DRSR	0.7***
Note: **, *** indicate P < 0.01 and P < 0.001, respectively.

## Sheet: Table S5
Table S5 MFVD values of C. dichrum, C. nankingense and 273 reciprocal F1 hybrid lines under E1, E2, E3, and BLUE conditions
Sample	MFVD1	MFVD2	MFVD3	MFVD.BLUE
YSJ	0.67	0.74	0.67	0.72
JHN	0.42	0.47	0.45	0.27
J1	0.35	0.42	0.37	0.17
J10	0.41	0.42	0.4	0.21
J11	0.49	0.49	0.51	0.37
J12	0.41	0.54	0.46	0.32
J13	0.53	0.59	0.54	0.55
J14	0.38	0.47	0.46	0.25
J15	0.4	0.43	0.52	0.27
J16	0.41	0.53	0.47	0.32
J17	0.51	0.58	0.53	0.52
J18	0.31	0.45	0.42	0.18
J19	0.6	0.53	0.5	0.53
J2	0.4	0.41	0.4	0.19
J20	0.46	0.48	0.47	0.3
J21	0.52	0.58	0.54	0.54
J22	0.42	0.51	0.47	0.29
J23	0.5	0.56	0.5	0.44
J24	0.44	0.43	0.4	0.22
J25	0.53	0.53	0.49	0.44
J26	0.52	0.54	0.51	0.48
J27	0.73	0.64	0.57	0.65
J28	0.47	0.46	0.46	0.28
J29	0.41	0.48	0.44	0.26
J3	0.44	0.58	0.53	0.43
J30	0.48	0.51	0.48	0.36
J31	0.56	0.57	0.5	0.53
J32	0.46	0.48	0.52	0.36
J33	0.52	0.55	0.47	0.43
J34	0.69	0.65	0.59	0.64
J35	0.57	0.53	0.47	0.48
J36	0.41	0.46	0.43	0.24
J37	0.47	0.45	0.41	0.27
J38	0.4	0.44	0.44	0.24
J39	0.42	0.43	0.44	0.24
J4	0.46	0.51	0.47	0.35
J40	0.4	0.54	0.47	0.3
J41	0.42	0.45	0.37	0.21
J42	0.38	0.42	0.4	0.19
J43	0.51	0.55	0.5	0.44
J44	0.5	0.43	0.39	0.25
J45	0.36	0.57	0.49	0.32
J46	0.65	0.77	0.67	0.74
J47	0.47	0.53	0.48	0.36
J48	0.71	0.92	0.78	0.9
J49	0.46	0.5	0.47	0.32
J5	0.43	0.5	0.46	0.29
J50	0.52	0.57	0.51	0.45
J51	0.98	0.94	0.8	0.91
J52	0.72	0.83	0.73	0.84
J53	0.52	0.72	0.6	0.61
J54	0.69	0.73	0.62	0.68
J55	0.45	0.51	0.47	0.33
J56	0.5	0.56	0.5	0.43
J57	0.41	0.63	0.52	0.52
J58	0.58	0.63	0.51	0.56
J59	0.56	0.58	0.52	0.55
J6	0.54	0.57	0.52	0.53
J60	0.51	0.56	0.39	0.35
J61	0.49	0.73	0.56	0.6
J62	0.65	0.74	0.61	0.67
J63	0.85	0.89	0.66	0.88
J64	0.39	0.47	0.43	0.24
J65	0.82	0.74	0.65	0.81
J66	0.59	0.66	0.59	0.61
J67	0.59	0.62	0.56	0.58
J68	0.81	0.71	0.64	0.78
J69	0.47	0.73	0.55	0.56
J7	0.51	0.53	0.49	0.39
J70	0.36	0.51	0.45	0.25
J71	0.38	0.26	0.27	0.1
J72	0.48	0.6	0.51	0.52
J73	0.43	0.5	0.46	0.28
J74	0.36	0.44	0.42	0.19
J75	0.55	0.58	0.52	0.49
J76	0.59	0.46	0.44	0.37
J77	0.4	0.47	0.38	0.21
J78	0.5	0.55	0.45	0.38
J79	0.45	0.46	0.42	0.25
J8	0.5	0.62	0.5	0.52
J80	0.46	0.54	0.48	0.36
J81	0.74	0.72	0.68	0.77
J82	0.54	0.52	0.46	0.39
J83	0.45	0.57	0.5	0.39
J84	0.53	0.62	0.48	0.53
J85	0.48	0.54	0.48	0.38
J86	0.54	0.6	0.47	0.52
J87	0.51	0.53	0.48	0.38
J88	0.5	0.57	0.46	0.4
J89	0.4	0.51	0.49	0.28
J9	0.53	0.5	0.51	0.41
J90	0.42	0.49	0.45	0.28
J91	0.53	0.63	0.57	0.56
J92	0.71	0.71	0.62	0.68
J94	0.67	0.74	0.64	0.69
J95	0.71	0.83	0.71	0.82
J96	0.53	0.57	0.51	0.47
J97	0.75	0.72	0.55	0.68
J98	0.49	0.57	0.5	0.48
Y1	0.26	0.31	0.36	0.12
Y10	0.39	0.41	0.4	0.19
Y100	0.38	0.44	0.41	0.2
Y101	0.44	0.49	0.47	0.28
Y102	0.36	0.45	0.42	0.2
Y103	0.51	0.46	0.46	0.34
Y104	0.54	0.63	0.56	0.56
Y105	0.44	0.51	0.46	0.31
Y106	0.47	0.6	0.49	0.47
Y107	0.48	0.47	0.44	0.28
Y108	0.38	0.48	0.46	0.25
Y109	0.4	0.53	0.48	0.3
Y11	0.39	0.51	0.45	0.27
Y110	0.39	0.44	0.41	0.21
Y111	0.44	0.59	0.52	0.43
Y112	0.36	0.52	0.49	0.27
Y113	0.56	0.63	0.5	0.56
Y114	0.38	0.42	0.42	0.2
Y115	0.41	0.44	0.41	0.22
Y116	0.36	0.46	0.42	0.22
Y117	0.26	0.34	0.38	0.12
Y118	0.41	0.42	0.36	0.19
Y119	0.32	0.52	0.47	0.24
Y12	0.49	0.59	0.48	0.47
Y120	0.3	0.44	0.39	0.16
Y121	0.35	0.36	0.36	0.13
Y122	0.27	0.3	0.34	0.1
Y123	0.38	0.44	0.38	0.19
Y124	0.35	0.57	0.45	0.27
Y125	0.43	0.56	0.49	0.37
Y126	0.32	0.57	0.5	0.28
Y127	0.49	0.55	0.48	0.38
Y128	0.31	0.54	0.47	0.25
Y129	0.51	0.55	0.49	0.42
Y13	0.5	0.57	0.54	0.52
Y130	0.46	0.52	0.47	0.35
Y131	0.33	0.47	0.43	0.2
Y132	0.42	0.58	0.52	0.39
Y133	0.27	0.42	0.38	0.13
Y134	0.41	0.55	0.49	0.35
Y135	0.41	0.43	0.43	0.23
Y136	0.45	0.58	0.53	0.47
Y137	0.4	0.44	0.42	0.22
Y138	0.15	0.19	0.21	0.04
Y139	0.24	0.47	0.44	0.17
Y14	0.44	0.49	0.48	0.29
Y140	0.32	0.49	0.43	0.21
Y141	0.55	0.45	0.41	0.3
Y142	NA	NA	NA	NA
Y143	0.45	0.46	0.44	0.27
Y144	0.37	0.51	0.47	0.27
Y145	0.56	0.63	0.58	0.57
Y147	0.38	0.35	0.35	0.14
Y148	0.41	0.56	0.51	0.37
Y149	0.31	0.49	0.43	0.2
Y15	0.39	0.4	0.42	0.19
Y150	0.58	0.57	0.5	0.54
Y151	0.38	0.53	0.46	0.28
Y152	0.35	0.43	0.39	0.18
Y153	0.47	0.57	0.42	0.36
Y154	0.32	0.41	0.4	0.16
Y155	0.29	0.47	0.43	0.18
Y156	0.36	0.42	0.39	0.18
Y157	0.46	0.59	0.52	0.48
Y158	NA	NA	NA	NA
Y159	0.36	0.38	0.37	0.16
Y16	0.41	0.54	0.46	0.29
Y160	0.63	0.65	0.51	0.6
Y161	0.51	0.5	0.45	0.35
Y162	0.44	0.55	0.45	0.34
Y163	0.45	0.65	0.49	0.51
Y164	0.39	0.5	0.45	0.27
Y165	0.31	0.41	0.39	0.15
Y166	0.49	0.59	0.5	0.48
Y167	0.39	0.54	0.51	0.34
Y168	0.36	0.75	0.58	0.55
Y169	0.33	0.4	0.43	0.18
Y17	0.51	0.68	0.71	0.63
Y170	0.17	0.28	0.35	0.09
Y171	0.44	0.72	0.62	0.59
Y172	0.27	0.41	0.39	0.14
Y173	0.5	0.57	0.51	0.48
Y174	0.44	0.5	0.46	0.28
Y175	0.4	0.49	0.45	0.27
Y177	0.56	0.59	0.53	0.55
Y18	0.57	0.54	0.51	0.52
Y19	0.52	0.48	0.44	0.32
Y2	0.45	0.47	0.44	0.27
Y20	0.49	0.71	0.57	0.58
Y21	0.44	0.46	0.43	0.25
Y22	0.47	0.52	0.47	0.35
Y23	0.47	0.54	0.48	0.37
Y24	0.6	0.66	0.58	0.61
Y25	0.62	0.6	0.53	0.57
Y26	0.47	0.46	0.46	0.28
Y27	0.52	0.55	0.51	0.48
Y28	0.35	0.36	0.38	0.15
Y29	0.36	0.47	0.44	0.22
Y3	0.37	0.39	0.36	0.16
Y30	0.55	0.68	0.57	0.6
Y31	0.42	0.48	0.43	0.25
Y32	0.48	0.55	0.46	0.38
Y33	0.56	0.54	0.49	0.51
Y34	0.96	0.74	0.56	0.82
Y35	0.53	0.46	0.44	0.32
Y36	0.44	0.44	0.37	0.21
Y37	0.68	0.54	0.48	0.56
Y38	0.78	0.56	0.55	0.63
Y39	0.49	0.62	0.47	0.48
Y4	0.39	0.42	0.36	0.18
Y40	0.4	0.36	0.33	0.14
Y41	0.53	0.56	0.49	0.48
Y42	0.5	0.56	0.46	0.39
Y43	0.5	0.59	0.45	0.41
Y44	0.51	0.61	0.44	0.47
Y45	0.54	0.52	0.48	0.41
Y46	0.64	0.57	0.48	0.55
Y47	0.45	0.56	0.43	0.34
Y48	0.55	0.69	0.52	0.56
Y49	0.43	0.48	0.38	0.24
Y5	0.38	0.42	0.38	0.18
Y50	0.61	0.6	0.55	0.57
Y51	0.49	0.55	0.41	0.35
Y53	0.5	0.52	0.47	0.38
Y54	0.57	0.67	0.51	0.56
Y55	0.51	0.53	0.46	0.38
Y56	0.53	0.62	0.51	0.55
Y57	0.45	0.46	0.41	0.25
Y58	0.8	0.72	0.54	0.72
Y59	0.86	0.75	0.53	0.77
Y6	0.4	0.44	0.35	0.19
Y60	0.56	0.56	0.44	0.48
Y61	0.51	0.57	0.46	0.41
Y62	0.8	0.7	0.55	0.68
Y63	0.54	0.55	0.46	0.43
Y64	0.46	0.53	0.44	0.32
Y65	0.85	0.81	0.69	0.87
Y66	0.8	0.81	0.71	0.85
Y67	0.69	0.63	0.57	0.63
Y68	0.49	0.54	0.49	0.4
Y69	0.64	0.67	0.56	0.62
Y7	0.44	0.51	0.47	0.32
Y70	0.76	0.67	0.56	0.66
Y71	0.73	0.6	0.5	0.61
Y72	0.54	0.59	0.52	0.54
Y73	0.62	0.5	0.44	0.52
Y74	0.67	0.54	0.5	0.56
Y75	0.69	0.81	0.67	0.8
Y76	0.51	0.59	0.53	0.53
Y77	0.64	0.64	0.53	0.61
Y78	0.54	0.58	0.52	0.48
Y79	0.47	0.44	0.39	0.59
Y8	0.49	0.52	0.46	0.36
Y80	0.76	0.69	0.66	0.24
Y81	0.68	0.72	0.52	0.76
Y82	0.78	0.72	0.7	0.64
Y83	0.65	0.59	0.54	0.59
Y84	0.52	0.5	0.5	0.39
Y85	0.76	0.67	0.52	0.65
Y86	0.38	0.45	0.42	0.22
Y87	0.5	0.41	0.37	0.24
Y88	0.42	0.39	0.33	0.17
Y89	0.63	0.58	0.49	0.56
Y9	0.45	0.46	0.41	0.25
Y90	0.5	0.6	0.47	0.47
Y91	0.41	0.44	0.38	0.2
Y92	0.38	0.49	0.45	0.25
Y93	0.36	0.52	0.45	0.25
Y94	0.39	0.58	0.48	0.35
Y95	0.25	0.35	0.34	0.12
Y96	0.38	0.45	0.44	0.22
Y97	0.33	0.32	0.35	0.13
Y98	0.31	0.42	0.42	0.17
Y99	0.41	0.44	0.42	0.22

## Sheet: Table S6
Table S6 The five drought tolerance types for the reciprocal interspecific F1 hybrids according to the BLUE values-derived MFVD
Type	Average MFVD value	Strain	Number	Grade
Extremely drought-resistant (0.8＜MFVD≤1)	0.86	J51, J48, J63, Y66, Y65, J52, Y34, J95, J65, Y75	10	Ⅰ
Moderately drought-resistant (0.4＜MFVD≤0.8)	0.67	J68, Y59, J81, Y81, J46, YSJ, Y58, J94, Y62, J54, J92, J97, J62, Y70, Y85, J27, J34, Y82, Y17, Y38, Y67, Y69, J53, J66, Y24, Y71, Y77	27	Ⅱ
Slightly drought-resistant (0.4＜MFVD≤0.6)	0.52	Y30, J61, Y160, Y79, Y171, Y83, Y20, J67, Y145, Y50, Y25, Y48, Y54, J69, J91, Y104, J58, Y74, Y89, Y113, Y37, Y46, Y168, Y177, J59, J13, Y56, Y150, Y72, J21, J84, J31, Y76, J6, J19, J8, Y18, J17, J86, Y13, J72, Y163, Y33, Y157, Y27, Y166, Y39, Y60, Y173, J35, J26, Y41, J98, Y136, Y106, Y12, Y90, Y44, Y73, J57, J23, J25, J43, Y63, J33, Y111, J3, J9, Y45, Y43, Y61	71	Ⅲ
Drought sensitive (0.2＜MFVD≤0.4)	0.29	J88, J7, Y84, J83, Y42, J82, Y132, J87, Y127, Y32, J78, Y53, Y55, Y23, J11, Y148, Y125, J76, Y8, J80, J30, Y153, J32, Y22, J60, Y161, Y134, Y94, Y51, J4, Y47, Y167, Y162, Y103, Y19, Y35, J49, Y64, J45, J16, J12, Y109, Y141, J20, J40, Y16, Y14, J22, Y101, Y174, J89, J73, J28, Y26, Y126, Y107, Y151, Y112, Y124, Y2, Y144, Y143, Y11, J15, Y175, J37, JHN, Y164, J79, Y31, Y108, Y57, J44, Y21, Y93, Y128…	108	Ⅳ
Extremely drought-sensitive (0＜MFVD≤0.2)	0.15	Y15, J74, J2, Y123, J42, Y10, Y118, Y6, J18, Y155, Y5, Y4, Y152, Y156, Y169, Y139, Y88, Y98, J1, Y154, Y120, Y3, Y159, Y165, Y28, Y147, Y40, Y172, Y121, Y133, Y97, Y117, Y95, Y1, J71, Y122, Y170, Y138	38	Ⅴ

## Sheet: Table S7
Table S7 Analysis of variance for genotype (G), environment (E) and G×E effects on ten drought-tolerance traits in reciprocal F1 hybrids between C. dichrum and C. nankingense
Trait	Source of variation	df	SS	MS	Fa	H2b
MFVD	Genotype (G)	273	4.1	0.02	**	0.91
	Environment (E)	2	0.28	0.14	**
	Genotype-environment interaction (G × E)	546	0.77	0	**
WI	Genotype (G)	273	263.1	1.04	**	0.94
	Environment (E)	2	30.76	15.38	***
	Genotype-environment interaction (G × E)	546	29.53	0.06	**
PH (cm)	Genotype (G)	273	5.2	0.02	**	0.9
	Environment (E)	2	1.52	0.76	**
	Genotype-environment interaction (G × E)	546	1.1	0	**
RL (mm)	Genotype (G)	273	29.2	0.12	**	0.91
	Environment (E)	2	7.48	3.74	***
	Genotype-environment interaction (G × E)	546	5.31	0.01	**
SFW (g)	Genotype (G)	273	8.56	0.03	**	0.92
	Environment (E)	2	0.28	0.14	**
	Genotype-environment interaction (G × E)	546	1.45	0	**
RFW (g)	Genotype (G)	273	29.42	0.12	**	0.89
	Environment (E)	2	1.1	0.55	**
	Genotype-environment interaction (G × E)	546	6.59	0.01	**
SDW (g)	Genotype (G)	273	15.8	0.06	**	0.85
	Environment (E)	2	0.74	0.37	***
	Genotype-environment interaction (G × E)	546	4.72	0.01	**
RDW (g)	Genotype (G)	273	74.91	0.3	**	0.87
	Environment (E)	2	3.27	1.63	***
	Genotype-environment interaction (G × E)	546	19.96	0.04	**
FRSR	Genotype (G)	273	57.42	0.23	**	0.86
	Environment (E)	2	0.77	0.39	ns
	Genotype-environment interaction (G × E)	546	16.47	0.03	**
DRSR	Genotype (G)	273	56.31	0.22	**	0.86
	Environment (E)	2	3.71	1.86	**
	Genotype-environment interaction (G × E)	546	15.81	0.03	**
Note: a *, **, *** indicate P < 0.05, P < 0.01 and P < 0.001, respectively; ns indicates not significant.
b Heritability

## Sheet: Table S8
Table S8 The sequencing infomation of C. dichrum (YSJ), C. nankingense (JHN) and their 273 F1 reciprocal hybrids.
Sample	Raw_reads (M)	Raw_base (G)	Clean_reads (M)	Clean_base (G)	GC_rate (%)	Clean_Q20 (%)	Clean_Q30 (%)
JHN	47.53	7.01	45.65	6.73	37.28	97.52	93.61
YSJ	46.22	6.8	44.39	6.53	37.08	97.5	93.59
J1	44.67	6.57	43.43	6.38	37.23	97.31	93.37
J10	52.1	7.61	49.85	7.28	37.08	96.58	91.84
J11	62.95	9.25	60.92	8.96	37.64	96.85	92.34
J12	102.33	14.94	99.36	14.51	36.8	97.77	94.37
J13	69.75	10.32	67.54	10	36.91	96.93	92.52
J14	40.24	5.94	38.89	5.74	37.02	97.05	92.72
J15	43.84	6.44	42.25	6.21	36.93	96.99	92.62
J16	46.03	6.72	44.13	6.44	36.94	96.63	91.94
J17	33.49	4.92	32.31	4.75	37.41	97.02	92.67
J18	49.44	7.32	47.85	7.08	37.49	97.03	92.67
J19	23.4	3.42	22.77	3.32	37.64	97.8	94.42
J2	28.68	4.22	27.93	4.11	37.39	97.37	93.5
J20	26.21	3.88	25.39	3.76	37.5	97.02	92.67
J21	23.81	3.55	23.04	3.43	37.38	97.04	92.72
J22	54.34	8.07	52.62	7.81	37.11	97.05	92.72
J23	58.01	8.61	56.2	8.35	36.98	97.08	92.8
J24	14.15	2.08	13.82	2.03	36.64	97.89	94.65
J25	56.97	8.4	55.16	8.14	37.18	97.02	92.66
J26	55.96	8.23	54.09	7.95	36.85	97	92.64
J27	45.95	6.75	44.47	6.54	36.9	97.04	92.7
J28	62.18	9.2	60.12	8.9	37.05	97.06	92.76
J29	52.24	7.73	50.56	7.48	36.93	97.08	92.8
J3	41.71	6.17	40.29	5.96	36.96	97.08	92.81
J30	44.75	6.67	43.27	6.45	37.35	97.06	92.77
J31	57.33	8.51	55.42	8.23	37	97.05	92.73
J32	60.11	8.93	58.15	8.64	37.25	97.08	92.8
J33	50.38	7.41	49.18	7.23	37.14	97.5	93.82
J34	64.03	9.45	61.92	9.13	36.95	97.04	92.71
J35	46.82	6.88	45.17	6.64	37.36	96.98	92.59
J36	60.26	8.86	58.86	8.65	37.37	97.52	93.87
J37	32.87	4.83	31.75	4.67	37.13	97.02	92.67
J38	54.67	8.09	52.66	7.79	37.16	96.86	92.33
J39	50.65	7.5	49.45	7.32	37.07	97.51	93.85
J4	38.2	5.65	36.94	5.47	36.99	97.1	92.84
J40	39.42	5.83	38	5.62	37.4	96.86	92.33
J41	54.35	8.02	53.07	7.83	37.15	97.52	93.85
J42	61.71	9.1	60.25	8.89	37.22	97.55	93.92
J43	4.62	0.68	4.47	0.66	36.81	96.98	92.58
J44	73.71	10.8	72	10.55	37.13	97.52	93.85
J45	50.56	7.53	48.73	7.26	36.9	96.91	92.45
J46	38.9	5.78	37.46	5.56	37.36	96.86	92.31
J47	50.37	7.48	48.56	7.21	36.93	96.91	92.45
J48	49.14	7.25	47.32	6.98	37.36	96.83	92.26
J49	6.16	0.91	6.02	0.89	36.92	97.95	94.93
J5	39.95	5.95	38.6	5.75	36.93	97.09	92.82
J50	40.99	6.03	39.4	5.79	36.89	96.82	92.25
J51	31.57	4.64	30.38	4.47	37.19	96.84	92.3
J52	62.2	9.21	60.02	8.88	36.86	97.05	92.74
J53	27.22	4.03	26.28	3.89	37.07	97.04	92.72
J54	60.16	8.96	58.08	8.65	36.84	97.08	92.81
J55	48.67	7.23	46.97	6.98	36.87	97.04	92.71
J56	55.79	8.29	53.88	8	36.99	97.06	92.77
J57	59.46	8.77	57.37	8.46	36.82	97	92.64
J58	46.81	6.88	45.04	6.62	37.28	96.94	92.51
J59	37.14	5.46	35.81	5.26	36.98	97.01	92.66
J6	39.22	5.82	37.88	5.63	36.97	97.06	92.77
J60	49.96	7.29	48.69	7.11	37.08	97.43	93.68
J61	70.64	10.46	69.37	10.27	36.92	98.5	96.14
J62	52.16	7.72	51.25	7.59	36.96	98.5	96.15
J63	65.86	9.81	64.7	9.64	37.5	98.5	96.14
J64	39.99	5.9	38.72	5.71	36.92	96.91	92.47
J65	54.52	8.1	53.55	7.95	36.91	98.5	96.13
J66	65.74	9.7	63.68	9.39	36.92	96.94	92.54
J67	62.42	9.27	61.33	9.11	36.9	98.52	96.2
J68	73.62	10.86	72.32	10.67	36.93	98.49	96.12
J69	54.9	8.07	53.86	7.92	37.36	98.45	96.04
J7	15.37	2.27	14.97	2.21	36.68	97.89	94.62
J70	49.22	7.23	48.31	7.1	37.14	98.47	96.1
J71	61.68	9.13	60.16	8.9	36.91	97.95	94.77
J72	49.25	7.29	48.08	7.12	37.23	97.95	94.78
J73	29.11	4.25	27.86	4.07	37.42	97.43	93.44
J74	35.39	5.17	34.54	5.04	37.07	97.5	93.82
J75	63.62	9.48	62.04	9.24	37.05	97.95	94.77
J76	46.14	6.85	44.99	6.68	37.49	97.92	94.68
J77	66.82	9.92	65.19	9.68	36.92	97.96	94.8
J78	72.88	10.75	71.09	10.49	36.92	97.92	94.71
J79	49.88	7.28	47.82	6.98	37.12	97.47	93.52
J80	62.19	9.14	60.53	8.9	37.23	97.88	94.62
J81	47.89	7.04	46.67	6.86	37.2	97.93	94.72
J82	57.47	8.45	55.67	8.18	36.85	97.8	94.38
J83	47.14	6.93	45.74	6.72	36.88	97.83	94.45
J84	70.12	10.31	68.58	10.08	36.65	97.93	94.72
J86	35.08	5.19	34	5.03	37.49	97.81	94.4
J87	41.67	6.15	40.37	5.95	37.42	97.78	94.33
J88	16.15	2.36	15.76	2.3	36.75	97.87	94.59
J89	55.01	8.11	53.33	7.87	36.91	97.83	94.45
J8A	149.8	21.95	145.74	21.35	36.68	97.78	94.4
J9	44.11	6.55	42.64	6.33	36.93	97.12	92.88
J90	72.23	10.62	69.8	10.26	37	96.92	92.49
J91	51.69	7.57	50.1	7.34	37.41	97.76	94.28
J92	6.43	0.94	6.28	0.92	36.87	97.92	94.71
J93	82.25	12.05	79.6	11.66	36.98	96.87	92.38
J94	87.86	13	85.82	12.7	36.71	97.89	94.65
J95	44.43	6.49	42.97	6.27	37.3	97.75	94.27
J96	37.79	5.52	36.59	5.34	37.46	97.77	94.31
J97	168.54	24.86	164.63	24.28	36.68	97.88	94.61
J98	20.33	2.98	19.88	2.91	36.74	97.91	94.68
J98	19.78	2.92	19.34	2.85	36.74	97.93	94.72
Y1	53.98	7.99	52.2	7.73	36.85	96.63	91.77
Y10	44.01	6.47	42.44	6.24	37.2	96.54	91.57
Y100	29.94	4.4	29.4	4.32	36.92	98.01	94.87
Y101	31.4	4.65	30.78	4.56	36.96	98.05	94.96
Y102	51.61	7.69	50.16	7.47	37.09	97.42	93.59
Y103	11.45	1.69	11.22	1.66	36.93	98.01	94.86
Y104	53.8	7.99	52.28	7.76	37.08	97.39	93.52
Y105	53.6	7.96	52.11	7.74	37.06	97.41	93.59
Y106	43.19	6.37	42.36	6.25	36.94	98.01	94.88
Y107	2.28	0.34	2.21	0.33	36.69	97.1	92.9
Y108	54.25	7.95	53.24	7.8	36.99	97.99	94.81
Y109	50.23	7.41	48.84	7.2	37.11	97.36	93.47
Y11	62.44	9.18	60.99	8.97	36.98	97.94	94.9
Y110	34.01	5	32.99	4.85	37.52	97.33	93.4
Y111	23.14	3.4	22.48	3.31	37.5	97.39	93.52
Y112	41.79	6.1	40.96	5.98	36.91	97.95	94.75
Y113	52	7.7	50.64	7.49	36.93	97.45	93.68
Y114	29.44	4.36	28.69	4.25	37.1	97.46	93.69
Y115	74.57	10.89	73.1	10.67	37	97.99	94.83
Y116	49.76	7.31	48.79	7.17	36.99	98	94.85
Y117	36.36	5.42	35.39	5.27	37.53	97.44	93.64
Y118	22.96	3.38	22.51	3.31	36.94	98.05	94.98
Y119	18.73	2.77	18.18	2.69	36.71	97.13	92.98
Y12	61.07	9.01	59.65	8.8	37	98.02	95.08
Y120	47.62	7.02	46.22	6.82	36.72	97.09	92.88
Y121	62.48	9.28	60.83	9.03	36.95	97.44	93.65
Y122	57.23	8.47	56.13	8.31	37.04	98.04	94.96
Y123	33.05	4.91	32.19	4.78	36.83	97.48	93.73
Y124	46.35	6.84	45.15	6.66	37.38	97.42	93.6
Y125	54.21	7.97	52.72	7.75	37.1	97.4	93.56
Y126	55.22	8.15	54.17	7.99	37.01	98.02	94.91
Y127	34.54	5.08	33.63	4.94	37.46	97.45	93.67
Y128	50.59	7.46	49.61	7.32	37.02	98	94.87
Y129	80.44	11.78	78.9	11.56	36.96	97.99	94.83
Y13	28.06	4.12	27.13	3.99	36.84	96.65	91.8
Y130	51.92	7.58	50.84	7.42	37.02	97.98	94.82
Y131	52.21	7.73	50.93	7.54	37.21	97.5	93.76
Y132	54.55	7.96	53.47	7.81	37.04	98	94.88
Y133	25.79	3.82	25.17	3.73	37.59	97.5	93.75
Y134	49.56	7.38	48.35	7.2	36.95	97.54	93.85
Y135	54.98	8.08	53.19	7.82	37.17	96.99	92.63
Y136	63.29	9.34	61.41	9.06	36.68	97.09	92.88
Y137	48.85	7.18	47.29	6.95	37.12	96.99	92.63
Y138	53.07	7.85	51.32	7.59	37.1	96.96	92.58
Y139	23.47	3.46	22.72	3.35	37.03	96.99	92.63
Y14	76.26	11.17	74.48	10.91	36.92	97.92	94.87
Y140	34.56	5.13	33.71	5.01	37	97.5	93.77
Y141	47.83	7.1	46.66	6.93	36.91	97.52	93.8
Y142	48.36	7.13	47.18	6.96	37.22	97.47	93.7
Y143	54.38	8.02	52.63	7.76	37.06	96.99	92.63
Y144	54.83	8.03	53.07	7.77	37.05	97	92.64
Y145	43.36	6.33	41.87	6.11	37.16	96.94	92.52
Y146	43.62	6.37	42.17	6.16	37	96.95	92.55
Y147	41.65	6.12	40.57	5.96	37.15	97.45	93.67
Y148	34.96	5.14	34.11	5.01	37.31	97.5	93.78
Y149	34.24	5.02	33.23	4.87	36.82	97.09	92.88
Y15	71.62	10.46	69.83	10.19	36.99	97.93	94.9
Y150	48.17	7.08	46.21	6.79	37.05	96.65	91.99
Y151	51.01	7.55	49.68	7.35	37.15	97.47	93.71
Y152	48.14	7.08	46.23	6.8	36.99	96.69	92.07
Y153	18.67	2.76	17.92	2.65	37.07	96.7	92.1
Y154	8.88	1.3	8.6	1.26	36.65	97.04	92.78
Y155	44.93	6.63	43.13	6.36	37.12	96.72	92.12
Y156	49.41	7.31	48.16	7.13	36.99	97.49	93.76
Y157	39.16	5.83	38.13	5.68	37.59	97.48	93.72
Y158	46.11	6.85	44.9	6.67	37.16	97.47	93.7
Y159	50.37	7.43	48.33	7.13	37.03	96.68	92.04
Y16	56.8	8.41	54.65	8.09	36.68	96.42	91.41
Y160	58.36	8.55	56	8.2	37.01	96.66	91.99
Y161	49.4	7.34	48.12	7.15	36.91	97.5	93.77
Y162	81.7	11.93	79.16	11.56	36.71	97.06	92.82
Y163	55.31	8.16	53.9	7.95	37.01	97.48	93.72
Y164	47.31	6.95	46.03	6.77	36.92	97.45	93.66
Y165	43.79	6.44	42.66	6.27	36.97	97.5	93.77
Y166	39.51	5.85	38.46	5.69	37.32	97.37	93.49
Y167	33.96	5.03	33.1	4.9	37.07	97.41	93.58
Y168	51.13	7.52	49.75	7.31	36.71	97.83	94.51
Y169	48.1	7.17	46.84	6.98	36.93	97.43	93.61
Y17	53.56	7.93	51.58	7.63	36.67	96.44	91.45
Y170	50.75	7.54	49.41	7.34	37.01	97.38	93.51
Y171	55.57	8.25	54.11	8.04	36.91	97.39	93.53
Y172	44.08	6.5	42.95	6.34	36.94	97.4	93.55
Y173	113.74	16.72	110.78	16.28	36.78	97.85	94.55
Y174	10.95	1.62	10.66	1.58	36.72	97.87	94.59
Y175	3.06	0.45	2.96	0.43	36.96	96.96	92.56
Y177	8.77	1.29	8.55	1.26	36.74	97.87	94.58
Y18	45.2	6.73	43.52	6.48	37.16	96.46	91.48
Y19	59.39	8.67	57.95	8.46	37	97.91	94.86
Y2	41.46	6.14	40.12	5.94	37.34	96.64	91.78
Y20	25.21	3.74	24.28	3.61	36.61	96.46	91.48
Y21	50.23	7.46	48.38	7.18	36.72	96.46	91.49
Y22	44.11	6.48	43.14	6.34	36.99	98.05	95.01
Y23	26.31	3.88	25.46	3.76	36.76	97	92.6
Y24	47.63	7	46.57	6.85	37.03	98.08	95.07
Y25	14.42	2.13	13.96	2.06	36.52	97	92.61
Y26	33.81	4.99	32.55	4.8	37.03	96.39	91.33
Y27	56.02	8.23	53.76	7.9	36.78	96.35	91.26
Y28	49.89	7.33	47.96	7.05	36.72	96.39	91.36
Y29	113.56	16.64	109.78	16.08	36.82	96.97	92.55
Y3	28.62	4.21	27.72	4.08	36.77	97.01	92.65
Y30	61.51	9.1	60.15	8.9	37.02	98.07	95.07
Y31	42.94	6.33	41.98	6.19	36.99	98.03	94.98
Y32	52.99	7.82	51.73	7.63	37.22	98.12	95.17
Y33	45.43	6.72	44.06	6.52	37.04	96.86	92.42
Y34	59.43	8.71	58.11	8.51	37.13	98.08	95.08
Y35	32.16	4.76	31.23	4.62	37.21	96.89	92.48
Y36	52.42	7.81	50.84	7.58	36.75	96.89	92.51
Y37	64.03	9.51	62.1	9.22	36.73	96.86	92.43
Y38	40.71	6.04	39.53	5.87	36.79	96.92	92.56
Y39	56.28	8.22	54.93	8.02	36.99	98.04	95.01
Y4	46.45	6.92	44.91	6.69	36.84	96.66	91.83
Y40	13.61	1.99	13.14	1.92	36.77	96.93	92.47
Y41	61.06	9.01	59.29	8.75	37.11	96.87	92.45
Y42	41.93	6.12	40.94	5.98	36.97	98.06	95.05
Y43	53.93	7.93	52.69	7.74	37.05	97.93	94.88
Y44	36.32	5.34	35.14	5.17	37.15	96.79	92.27
Y45	7.97	1.17	7.75	1.14	36.89	97.54	93.75
Y46	49.39	7.26	47.9	7.04	36.95	96.86	92.43
Y47	48.37	7.11	47.07	6.92	37.01	97.57	93.83
Y48	57.08	8.45	55.52	8.22	36.96	97.61	93.92
Y49	52.25	7.73	50.64	7.49	37.17	96.65	91.9
Y5	98.64	14.6	95.45	14.13	36.83	97.02	92.66
Y50	53.26	7.88	51.68	7.65	36.89	96.69	91.99
Y51	62.43	9.3	60.48	9.01	37.03	96.66	91.93
Y52	65.73	9.6	63.51	9.27	36.88	96.83	92.31
Y53	31.63	4.66	30.75	4.54	36.85	97.57	93.84
Y54	50.87	7.55	49.31	7.32	36.97	96.67	91.93
Y55	10.64	1.55	10.3	1.5	36.82	97.02	92.65
Y56	72.13	10.64	70.15	10.35	36.95	97.6	93.89
Y57	21.63	3.18	20.95	3.08	36.85	96.99	92.64
Y58	57.97	8.52	56.18	8.26	36.74	96.97	92.6
Y59	10.2	1.51	9.88	1.46	36.79	96.97	92.6
Y6	34.39	5.11	33.28	4.94	37.37	96.66	91.81
Y60	47.31	7.03	45.91	6.82	36.86	96.72	92.04
Y61	45.01	6.64	43.65	6.44	36.96	96.65	91.89
Y62	72.55	10.63	70.59	10.34	36.95	97.58	93.85
Y63	48.75	7.17	47.12	6.93	37.08	96.58	91.75
Y64	51.94	7.63	50.3	7.39	37.1	96.64	91.87
Y65	103.42	15.26	100.13	14.77	36.8	96.95	92.55
Y66	68.41	9.99	66.38	9.69	36.96	97.5	93.69
Y68	57.37	8.46	55.55	8.19	36.75	96.95	92.56
Y69	2.19	0.32	2.12	0.31	36.78	96.95	92.55
Y7	37.68	5.59	36.46	5.41	37.2	96.67	91.85
Y70	43.23	6.31	42.01	6.13	36.92	97.52	93.73
Y71	54.33	8.04	52.64	7.79	36.89	97.04	92.74
Y72	75.29	11.07	73.29	10.77	37.13	97.79	94.43
Y73	56.28	8.39	54.49	8.12	36.96	97.04	92.74
Y74	34.48	5.12	33.39	4.96	36.9	97.03	92.7
Y75	39.25	5.83	38	5.64	37.67	97	92.66
Y76	44.05	6.5	42.71	6.3	36.92	97.03	92.72
Y77	47.51	6.98	46.26	6.8	37.04	97.76	94.36
Y78	65.66	9.72	63.88	9.45	37.15	97.83	94.52
Y79	45.36	6.67	43.83	6.44	37.15	96.96	92.56
Y8	71.23	10.51	69.54	10.26	36.99	97.97	94.98
Y80	62.86	9.18	60.77	8.87	36.72	96.91	92.49
Y81	39.26	5.77	38	5.59	36.95	97.04	92.73
Y82	50.06	7.38	48.73	7.19	37.05	97.76	94.36
Y83	46.68	6.91	45.13	6.68	37.32	96.83	92.05
Y84	37.27	5.52	36.09	5.34	36.98	96.88	92.16
Y85	49.22	7.33	47.62	7.1	37.14	96.87	92.15
Y86	52.62	7.81	50.89	7.56	36.86	96.86	92.12
Y87	28.25	4.17	27.52	4.06	37.07	97.82	94.49
Y88	38.01	5.55	36.78	5.37	36.78	96.93	92.52
Y89	59.82	8.76	58.25	8.53	37.03	97.75	94.33
Y9	54.82	8.09	53.04	7.82	36.87	96.61	91.72
Y90	31.64	4.7	30.64	4.55	36.83	96.89	92.2
Y91	69.12	10.19	66.88	9.86	36.94	96.83	92.05
Y92	49.46	7.22	48.07	7.02	37.08	97.75	94.34
Y93	60.85	8.95	58.71	8.63	36.78	96.79	91.97
Y94	39.5	5.77	38.42	5.61	37.1	97.71	94.25
Y95	45.22	6.65	43.7	6.42	36.82	96.83	92.07
Y96	48.46	7.12	47.53	6.99	36.99	98.01	94.87
Y97	56.19	8.32	54.62	8.08	36.99	97.41	93.57
Y98	117.7	17.3	114.09	16.77	36.78	97.03	92.76
Y99	31.38	4.64	30.52	4.52	37.32	97.4	93.56

## Sheet: Table S9
Table S9 Correlation between genetic and physical positions across nine chromosomes
Chromosome	Correlation coefficient (r)	P-value
Chr1	-0.837918	2.16e-159
Chr2	0.829952	2e-217
Chr3	-0.770069	6.49e-159
Chr4	-0.658069	8.11e-43
Chr5	-0.703907	6.36e-88
Chr6	-0.822192	1.31e-203
Chr7	0.824709	6.58e-178
Chr8	0.824722	7.39e-185
Chr9	0.700024	3.21e-112

## Sheet: Table S10
Table S10 Eighty-nine significant QTLs for drought tolerance identified by linkage analysis.
Trait	QTLs	Env	Chr	Pos (cM)	Left marker	Right marker	LOD	R2 (%)	Confidence interval (cM)	add	dom
MFVD	qDS-3-63	E3	3	63	3_157	3_158	3.75	5.73	58.5 ~ 63.5	0	-0.03
	qDS-3-75	E1	3	75	3_203	3_204	3.96	6.33	73.5 ~ 76.5	-0.01	-0.01
	qDS-5-28	BLUE	5	28	5_83	5_84	3.14	5.35	26.5 ~ 30.5	0.02	0
	qDS-5-137	E1	5	137	5_549	5_550	3.41	5.2	136.5 ~ 137.5	-0.03	-0.03
	qDS-5-164	E3	5	164	5_679	5_680	3.42	4.96	161.5 ~ 166.5	-0.02	-0.02
	qDS-6-196	E3	6	196	6_769	6_770	3.69	5.56	195.5 ~ 197.5	-0.01	0.01
	qDS-9-134	BLUE	9	134	9_414	9_415	3.09	4.97	133.5 ~ 135.5	0.01	0.02
WI	qDS-2-30	BLUE	2	30	2_88	2_89	3.03	6.28	28.5 ~ 30.5	0.06	-0.21
	qDS-2-34	E3	2	34	2_100	2_101	4.04	4.09	30.5 ~ 34.5	0.1	0.18
	qDS-2-121	E3	2	121	2_405	2_406	3.43	3.57	117.5 ~ 123.5	0.01	0.24
	qDS-5-19	BLUE	5	19	5_48	5_49	13.43	15.45	18.5 ~ 19.5	-0.25	-0.39
	qDS-5-22	E2, E3	5	22	5_59	5_60	11.51 ~ 14.8	12.72 ~ 24.41	21.5~22.5	-0.18 ~ -0.14	-0.43 ~ 0.4
	qDS-5-142	E1	5	142	5_570	5_571	5.02	5.21	140.5 ~ 145.5	0.16	0.11
	qDS-5-190	E1	5	190	5_759	5_760	7.81	8.4	187.5 ~ 193.5	-0.21	0.08
	qDS-6-186	E1	6	186	6_719	6_720	3.4	3.49	183.5 ~ 186.5	-0.01	-0.24
	qDS-7-99	E3	7	99	7_333	7_334	3.43	3.53	94.5 ~ 100.5	0.14	-0.02
	qDS-7-167	E1	7	167	7_666	7_667	3.32	3.41	165.5 ~ 167.5	0.13	-0.01
	qDS-7-180	E1	7	180	7_708	7_709	9.6	10.5	179.5 ~ 181	0.24	0.02
	qDS-8-136	E1	8	136	8_364	8_365	5.89	6.35	135.5 ~ 136.5	-0.04	-0.33
	qDS-8-197	E1	8	197	8_577	8_578	6.09	6.3	194.5 ~ 198.5	0.24	0.04
PH	qDS-2-26	BLUE	2	26	2_78	2_79	4.4	6.46	24.5 ~ 27.5	0	0.04
	qDS-6-179	E2	6	179	6_695	6_696	3.56	6.48	176.5 ~ 184.5	0.01	0
	qDS-6-186	E3	6	186	6_719	6_720	3.09	4.37	183.5 ~ 186.5	-0.01	-0.24
	qDS-9-16	BLUE	9	16	9_3	9_4	3.29	4.69	12.5 ~ 19.5	-0.01	0.02
RL	qDS-2-71	BLUE	2	71	2_237	2_238	4.16	5.92	68.5 ~ 74.5	0.06	0.03
	qDS-2-92	BLUE	2	92	2_302	2_303	4.23	6	90.5 ~ 94.5	0.01	-0.1
	qDS-2-147	E1	2	147	2_509	2_510	3.7	4.93	145.5 ~ 147.5	-0.03	0.14
	qDS-2-150	E2	2	150	2_518	2_519	3.3	4.64	148.5 ~ 151.5	-0.02	0.08
	qDS-3-58	E2	3	58	3_133	3_134	3.88	5.36	56.5 ~ 59.5	-0.01	-0.08
	qDS-3-62	E1	3	62	3_152	3_153	3.86	5.15	60.5 ~ 63.5	0	-0.14
	qDS-6-105	E2, E3	6	105	6_397	6_398	3.32 ~ 4.9	5.04 ~ 6.84	104.5 ~ 109.5	-0.05 ~ -0.04	-0.02
	qDS-6-108	E1	6	108	6_411	6_412	3.25	4.27	107.5 ~ 111.5	-0.07	-0.05
	qDS-8-222	BLUE	8	222	8_678	8_679	3.03	4.07	218.5 ~ 225.5	-0.03	0.07
SFW	qDS-2-28	BLUE	2	28	2_87	2_88	3.18	7.24	24.5 ~ 28.5	-0.02	0.04
	qDS-3-57	E1	3	57	3_129	3_130	3.51	5.84	55.5 ~ 59.5	0.01	-0.05
	qDS-3-62	E2	3	62	3_152	3_153	4.41	7.09	57.5 ~ 65.5	0	-0.05
	qDS-3-82	E3	3	82	3_235	3_236	3.88	5.25	79.5 ~ 84.5	-0.02	-0.01
	qDS-3-103	E1	3	103	3_329	3_330	3.13	5.22	102.5 ~ 104.5	0.01	-0.05
	qDS-5-19	E1	5	19	5_48	5_49	6.57	10.8	16.5 ~ 21.5	0.05	-0.02
	qDS-6-137	E3	6	137	6_528	6_529	3.36	4.51	134.5 ~ 139.5	-0.01	-0.04
	qDS-6-169	E3	6	169	6_669	6_670	4.4	6.06	167.5 ~ 171.5	-0.01	0.05
	qDS-6-184	E1, E3	6	184	6_708	6_709	3.75 ~ 4.48	5.06 ~ 7.15	181.5 ~ 186.5	0.02	-0.01
	qDS-6-185	E1	6	185	6_714	6_715	3.39	5.6	181.5 ~ 187.5	0.03	0.01
RFW	qDS-1-99	BLUE	1	99	1_407	1_408	3.78	5.86	97.5 ~ 103.5	-0.05	0.03
	qDS-2-83	E1	2	83	2_277	2_278	3.2	3.9	82.5 ~ 84.5	-0.03	0.08
	qDS-3-75	E1	3	75	3_203	3_204	4.21	5.43	73.5 ~ 76.5	-0.03	0
	qDS-3-82	E2, E3	3	82	3_235	3_236	3.72 ~ 4.32	5.78 ~ 5.97	80.5 ~ 86.5	-0.05 ~ -0.04	-0.04 ~ -0.03
	qDS-5-10	E2	5	10	5_3	5_4	4.14	5.55	6.5 ~ 11.5	0.07	0.03
	qDS-5-19	E3	5	19	5_48	5_49	3.21	4.9	14.5 ~ 20.5	0.04	0.05
	qDS-5-139	BLUE	5	139	5_555	5_556	8.55	11.65	137.5 ~ 140.5	-0.13	-0.02
	qDS-5-141	E2	5	141	5_565	5_566	4.32	5.42	140.5 ~ 145.5	-0.08	-0.02
	qDS-6-113	E1	6	113	6_437	6_438	3.15	4.02	111.5 ~ 114.5	0	-0.1
	qDS-6-169	E2	6	169	6_669	6_670	3.78	4.84	165.5 ~ 170.5	0	0.07
	qDS-6-190	E3	6	190	6_739	6_740	3.54	5.7	188.5 ~ 193.5	0.03	0.04
	qDS-9-24	E2	9	24	9_27	9_28	3.56	4.51	20.5 ~ 27.5	0.03	-0.08
SDW	qDS-3-58	E1	3	58	3_133	3_134	3.28	4.63	55.5 ~ 59.5	-0.01	-0.06
	qDS-3-71	E2	3	71	3_183	3_184	5.46	8.25	68.5 ~ 71.5	-0.01	-0.09
	qDS-3-73	E3	3	73	3_194	3_195	5.11	8.25	72.5 ~ 75.5	0.01	-0.08
	qDS-3-103	E1	3	103	3_329	3_330	6.81	9.79	102.5 ~ 103.5	-0.03	-0.09
	qDS-3-147	BLUE	3	147	3_529	3_530	3.43	4.38	144.5 ~ 148.5	0
	qDS-5-110	E2	5	110	5_403	5_404	3.59	5.04	108.5 ~ 111.5	0.03
	qDS-6-179	E2	6	179	6_695	6_696	3.52	5.21	176.5 ~ 184.5	0.01	0
	qDS-6-207	E3	6	207	6_810	6_811	3.24	5.23	206.5 ~ 208.5	0.03	0
	qDS-7-58	BLUE	7	58	7_172	7_173	4.08	5.48	55.5 ~ 59.5	-0.02
	qDS-8-182	E1	8	182	8_519	8_520	4.38	6.25	181.5 ~ 182.5	0	-0.08
	qDS-9-155	E1, E2	9	155	9_511	9_512	3.34 ~ 4.35	4.48 ~ 6.36	151.5 ~ 155.5	0.03	0.05 ~ 0.06
RDW	qDS-3-51	E2	3	51	3_108	3_109	6.77	4.37	49.5 ~ 52.5	-0.05	0.23
	qDS-3-62	E2	3	62	3_152	3_153	10.26	6.77	60.5 ~ 63.5	-0.01	-0.27
	qDS-3-63	E3	3	63	3_157	3_158	6	4.72	60.5 ~ 63.5	-0.01	-0.21
	qDS-5-11	E3	5	11	5_8	5_9	4.65	3.53	6.5 ~ 12.5	0.11
	qDS-5-121	BLUE	5	121	5_462	5_463	4.49	3.2	120.5 ~ 121.5	0.02
	qDS-5-188	BLUE	5	188	5_754	5_755	4.46	3.2	186.5 ~ 191.5	0.03
	qDS-6-21	E3	6	21	6_77	6_78	5.39	4.11	18.5 ~ 22.5	-0.02
	qDS-6-30	E3	6	30	6_119	6_120	10.84	8.79	28.5 ~ 30.5	0	0.28
	qDS-6-199	E3	6	199	6_783	6_784	7.44	5.73	197.5 ~ 201.5	-0.05	0.02
	qDS-7-25	E2	7	25	7_38	7_39	3.25	2	23.5 ~ 27.5	0.02
	qDS-7-58	BLUE	7	58	7_172	7_173	14.19	11.09	57.5 ~ 58.5	0
	qDS-7-65	BLUE	7	65	7_190	7_191	5.86	4.27	63.5 ~ 67.5	0.01
FRSR	qDS-1-95	E1	1	95	1_386	1_387	3.52	5.28	94.5 ~ 96.5	0.1	-0.12
	qDS-1-99	BLUE	1	99	1_407	1_408	4.22	6.6	97.5 ~ 102.5	-0.09
	qDS-2-84	E1	2	84	2_279	2_280	3.39	5.34	82.5 ~ 85.5	-0.03	0.17
	qDS-5-50	E2	5	50	5_168	5_169	3.76	5.51	48.5 ~ 52.5	-0.02
	qDS-5-120	E2	5	120	5_457	5_458	3.29	5.09	116.5 ~ 123.5	-0.05
	qDS-5-121	E3	5	121	5_462	5_463	3.1	4.51	119.5 ~ 123.5	-0.05
	qDS-5-212	E2	5	212	5_816	5_817	3.18	4.97	210.5 ~ 212.5	0.07
	qDS-9-132	BLUE	9	132	9_403	9_404	3.11	4.65	128.5 ~ 132.5	0.06
DRSR	qDS-2-147	E1, E2	2	147	2_509	2_510	3.23 ~ 3.77	4.76 ~ 6.93	145.5 ~ 147.5	-0.06 ~ -0.05	0.11 ~ 0.16
	qDS-5-1	E2	5	1	5_3	5_4	3.45	5.72	0.0 ~5.5	-0.02
	qDS-8-148	BLUE	8	148	8_393	8_394	3.13	4.61	145.5 ~ 148.5	0.03

[truncated: 7 more sheets: Table S11, Table S12, Table S13, Table S14, Table S15, Table S16, Table S17]
